# Supplementary material for: A landscape of complex tandem repeats within individual human genomes
Source: Nat Commun. 2023 Sep 14;14:5530. doi: 10.1038/s41467-023-41262-1 (PMC10502081; doi:10.1038/s41467-023-41262-1)
Supplement: Supplementary file 4 — Supplementary Data 1 [file 41467_2023_41262_MOESM4_ESM.xlsx]

## Sheet: Supplementary Data 1
TR ID	Chr	Begin of TR	End of TR	Name of a gene with the TR in its exons, introns, or untranslated regions (UTR) [NA if the TR is located in intergenic]	Location in the gene (exon, intron, or UTR)	Median TR length in hg38	Longest TR length	Length of most frequent unit in the longest TR	The most frequent unit of the longest TR	Average Mutation Rate	Mutation rate in the longest TR	Number of key units that occupy 90% or more	(unit ID, key unit, length of key unit occurrences, length of tandem occurrences of the key unit) for each key unit sorted by the length of its occurrences
526	chr1	904470	904809	NA	NA	341	596	22	AACGTGGCCGCCTCCTCCTCCG	0.16702	0.17	1	(0,AACGTGGCCGCCTCCTCCTCCG,22,549,512)(1,CCG,3,47,47)
529	chr1	908909	909899	ENSG00000272438	intron	594	926	45	ATATGCGGGGGTCGGGGTCAGGCCCCCGGGCGCACCGTTGCTGGT	0.0410311	0.05	1	(0,ATATGCGGGGGTCGGGGTCAGGCCCCCGGGCGCACCGTTGCTGGT,45,926,926)
553	chr1	933962	934971	A6PWC8	intron	200	3548	28	ACAGGTGGGCGGGGGAGGCGGCTGCGTT	0.073112	0.06	1	(0,ACAGGTGGGCGGGGGAGGCGGCTGCGTT,28,3548,3548)
578	chr1	960278	960297	NA	NA	20	373	3	AGG	0.00174157	0.39	1	(0,AGG,3,373,373)
583	chr1	964543	964853	KLHL17	intron	237	400	2	CG	0.104129	0.44	1	(0,CG,2,400,400)
594	chr1	976687	978181	PERM1	intron	1807	4681	32	AACCCCGGGAACCGCCTCCCACTCCCCCCACC	0.076472	0.05	1	(0,AACCCCGGGAACCGCCTCCCACTCCCCCCACC,32,4681,4681)
608	chr1	996249	996867	ENSG00000272512	exon	841	953	66	AAAGGACCCCCCGCTGGAGGGGGCACCCCACATCTGGGGCCACAGGATGCAGGGTGGGGAGGGCAG	0.0525962	0.03	1	(0,AAAGGACCCCCCGCTGGAGGGGGCACCCCACATCTGGGGCCACAGGATGCAGGGTGGGGAGGGCAG,66,953,953)
640	chr1	1029582	1029603	AGRN	intron	22	1700	2	TG	0.213944	0.29	1	(0,TG,2,1700,1700)
687	chr1	1064849	1065322	NA	NA	448	1297	30	TCTGCGGGGCCCTGGGGGGGTGTGGTGGGG	0.0313	0.02	1	(0,TCTGCGGGGCCCTGGGGGGGTGTGGTGGGG,30,1297,1297)
698	chr1	1075853	1079440	NA	NA	4252	5880	30	ATGGGGACTCCGTGGGGGGAGGCTGAGGCT	0.0365578	0.04	1	(0,ATGGGGACTCCGTGGGGGGAGGCTGAGGCT,30,5880,5880)
701	chr1	1080637	1081029	NA	NA	617	1289	32	ACCTCGGTCCCTGTCTCCTTCCCTCCGCCCCC	0.0121822	0.01	1	(0,ACCTCGGTCCCTGTCTCCTTCCCTCCGCCCCC,32,1289,1289)
704	chr1	1086857	1086876	Q96HA4	intron	20	178	2	AG	0.232224	0.27	2	(0,AG,2,143,143)(1,TG,2,35,35)
708	chr1	1099242	1099255	Q96HA4	intron	14	923	3	ATT	0.000594796	0.32	2	(0,ATT,3,781,781)(1,AG,2,142,142)
714	chr1	1108048	1109130	Q96HA4	intron	1083	1637	32	ATGTCTCAGCAGCACCGTTCACCACAGCCACC	0.0810606	0.09	1	(0,ATGTCTCAGCAGCACCGTTCACCACAGCCACC,32,1637,1637)
743	chr1	1139071	1140745	NR_038869	intron	1126	2527	61	AACCGGGGGACCTGGGTCCTGGGGAGCTTCCTGGGGTCAGAAGGTGGGGGTGTCAGCATCG	0.0429234	0.04	1	(0,AACCGGGGGACCTGGGTCCTGGGGAGCTTCCTGGGGTCAGAAGGTGGGGGTGTCAGCATCG,61,2527,2527)
744	chr1	1141096	1141550	NR_038869	intron	457	679	12	ATCCCCACCCCC	0.176402	0.19	2	(0,ATCCCCACCCCC,12,518,518)(1,ACCCCTGTCCCC,12,132,132)(2,CCCCG,5,29,29)
771	chr1	1175735	1176395	NR_173246	exon	661	906	25	ACGCTGTGCAGGTGGAGAGAGGCTG	0.130684	0.13	1	(0,ACGCTGTGCAGGTGGAGAGAGGCTG,25,906,906)
787	chr1	1192359	1192866	Q6ZVT0	intron	604	892	24	ATGAGTGTAGACACTCCAGTTGGT	0.0447348	0.04	1	(0,ATGAGTGTAGACACTCCAGTTGGT,24,892,892)
799	chr1	1201775	1202828	NA	NA	1434	2250	19	ACCCAGCCCCGAGCCCAGT	0.0478516	0.05	1	(0,ACCCAGCCCCGAGCCCAGT,19,2250,2250)
848	chr1	1247988	1249687	NA	NA	2228	2793	66	ACACGGGCAGCCCTGGGAGGCTGGACCGAGGGAGGCTGGGCCTCCCACTCCGCCCTACAGGCCGGG	0.057228	0.06	1	(0,ACACGGGCAGCCCTGGGAGGCTGGACCGAGGGAGGCTGGGCCTCCCACTCCGCCCTACAGGCCGGG,66,2793,2793)
886	chr1	1288182	1290253	SCNN1D	intron	2240	6579	5	CCCGT	0.11891	0.34	1	(0,CCCGT,5,6579,6579)
895	chr1	1297063	1297807	ACAP3	intron	744	875	46	ATCCCCGGTGGCACGTGTGTGTGTGCACAGGCGCGGGGCAGGGGCC	0.0796746	0.07	1	(0,ATCCCCGGTGGCACGTGTGTGTGTGCACAGGCGCGGGGCAGGGGCC,46,875,875)
922	chr1	1323867	1324263	INTS11	intron	469	673	16	AGGGGCTGGGGGACTG	0.134529	0.14	2	(0,AGGGGCTGGGGGACTG,16,433,357)(1,AGGGGCTG,8,181,181)(2,CTGGGGGG,8,59,59)
945	chr1	1349972	1351478	NA	NA	426	1939	40	ACGGGGCAGGAGCGACGGGGGGAGTGAGGAGGGGGCCTGG	0.0382863	0.04	1	(0,ACGGGGCAGGAGCGACGGGGGGAGTGAGGAGGGGGCCTGG,40,1939,1939)
965	chr1	1382223	1382924	NA	NA	2091	2670	39	AATCCAGAGGTCACCACCCCTTCCCAACAATCCAGTAAC	0.0505153	0.04	1	(0,AATCCAGAGGTCACCACCCCTTCCCAACAATCCAGTAAC,39,2670,2670)
1007	chr1	1449125	1449290	NA	NA	166	288	2	TC	0.162357	0.18	1	(0,TC,2,288,288)
1106	chr1	1594850	1596860	NA	NA	2017	3586	4	ACAG	0.10749	0.11	2	(0,ACAG,4,2579,2579)(1,AG,2,1007,1004)
1117	chr1	1605318	1606636	NA	NA	1340	1914	20	AGGTGTGGGCTGGGCTGGTC	0.124858	0.13	1	(0,AGGTGTGGGCTGGGCTGGTC,20,1914,1914)
1355	chr1	1928089	1928375	A0A2R8YEX1	intron	287	485	33	AAACCCTTGGGAGGAAGCCAGGCCGGGAAGGGC	0.019153	0.01	1	(0,AAACCCTTGGGAGGAAGCCAGGCCGGGAAGGGC,33,485,485)
1359	chr1	1934208	1935602	A0A2R8YEX1	intron	803	1626	34	ACACACGTGTGTACGTGGGTGTTAGGTTGTAGGT	0.0816739	0.09	1	(0,ACACACGTGTGTACGTGGGTGTTAGGTTGTAGGT,34,1626,1626)
1378	chr1	1948875	1949166	A0A2R8YEX1	intron	413	626	5	CCTTT	0.132509	0.13	3	(0,CCTTT,5,307,298)(1,TTCC,4,225,221)(2,CCCT,4,94,90)
1403	chr1	1981392	1982441	CFAP74	intron	1120	1568	35	ACACCCAGCCGCGGACAGACACGGGGGCACGCAGG	0.0873764	0.1	1	(0,ACACCCAGCCGCGGACAGACACGGGGGCACGCAGG,35,1568,1568)
1478	chr1	2094355	2094798	PRKCZ	intron	444	589	49	AACCTTGGGCGCTGCCCGTTCTGAGGCGCCCGCTGTGCCCGGCTCGTTG	0.0215152	0.03	1	(0,AACCTTGGGCGCTGCCCGTTCTGAGGCGCCCGCTGTGCCCGGCTCGTTG,49,589,589)
1486	chr1	2106392	2106948	PRKCZ	intron	679	2294	58	AACTCTCAGCAAGCCCCTCTGGTGGGCGAGGACCTCCACACGTGTCACCAGGCCAGGT	0.0905472	0.08	1	(0,AACTCTCAGCAAGCCCCTCTGGTGGGCGAGGACCTCCACACGTGTCACCAGGCCAGGT,58,2294,2294)
1493	chr1	2121431	2124422	PRKCZ	intron	3344	8300	18	ACGGCTGTAGTTAGGGTC	0.202016	0.16	1	(0,ACGGCTGTAGTTAGGGTC,18,8300,8300)
1503	chr1	2141863	2142496	ENSG00000271806	exon	549	1305	42	AAGCGCCTCCTTTCACTCCAGGGTCCACACATCCAGCAGCCG	0.0235821	0.02	1	(0,AAGCGCCTCCTTTCACTCCAGGGTCCACACATCCAGCAGCCG,42,1305,1305)
1506	chr1	2146841	2148571	PRKCZ	intron	1729	1928	4	ATCT	0.220075	0.22	2	(0,ATCT,4,1180,1173)(1,ATCC,4,722,717)(2,AGCC,4,26,26)
1518	chr1	2169791	2169831	PRKCZ	intron	42	233	2	GG	0.261107	0.18	1	(0,GG,2,233,233)
1603	chr1	2280561	2282544	SKI	intron	2102	3746	43	AAGACAGGCGGTGGCGGAGATCTTCAGAGAGAGGACGCCCGAG	0.0615686	0.04	1	(0,AAGACAGGCGGTGGCGGAGATCTTCAGAGAGAGGACGCCCGAG,43,3746,3746)
1731	chr1	2435929	2436603	V9GY64	intron	530	2117	7	TCCTCCC	0.135541	0.16	1	(0,TCCTCCC,7,2117,2117)
1741	chr1	2450504	2450750	V9GY64	intron	292	833	19	CCCCGCCTGCCCCCCCGCT	0.25706	0.08	1	(0,CCCCGCCTGCCCCCCCGCT,19,833,833)
1933	chr1	2820227	2820388	NA	NA	165	602	17	AATTACCGCTCAGGCCG	0.112068	0.04	2	(0,AATTACCGCTCAGGCCG,17,387,387)(1,AATTACCGCTCAGCCCG,17,167,167)(2,CCCCAATTACTGCTCAG,17,48,48)
1952	chr1	2848786	2849742	NA	NA	1838	2246	32	AATGGAACCCTGTGCCCTGGGTGGGAGTGTGG	0.0709109	0.07	1	(0,AATGGAACCCTGTGCCCTGGGTGGGAGTGTGG,32,2246,2246)
1954	chr1	2851835	2852977	NA	NA	935	1150	52	ATACACCTCCACATCGTGTCCATGGCGGACACCCACACATCTTATCCACTGT	0.0654472	0.07	1	(0,ATACACCTCCACATCGTGTCCATGGCGGACACCCACACATCTTATCCACTGT,52,1150,1150)
2028	chr1	2949515	2950064	NA	NA	428	677	49	ACGGCAGGGGTGGTGCTGGCAGCTCTGTGGCGGTGCCGGGCTGCTGGGT	0.029906	0.06	1	(0,ACGGCAGGGGTGGTGCTGGCAGCTCTGTGGCGGTGCCGGGCTGCTGGGT,49,677,677)
2039	chr1	2974537	2974791	NA	NA	189	321	22	ACACTCACCTGGGGGACGCGTC	0.0571004	0.05	1	(0,ACACTCACCTGGGGGACGCGTC,22,321,321)
2041	chr1	2976300	2978012	NA	NA	1470	2223	20	ATGGTGGGGTGCTGGTCTGG	0.113378	0.11	1	(0,ATGGTGGGGTGCTGGTCTGG,20,2140,2140)(1,CTGGT,5,83,83)
2057	chr1	3016313	3016710	NA	NA	979	1208	4	AAGG	0.119202	0.13	3	(0,AAGG,4,526,526)(1,GG,2,497,497)(2,AG,2,185,185)
2172	chr1	3162862	3163340	PRDM16	intron	477	2213	48	AAGCCCCTGGCATGGTCTAGAGGGCTTTGGGAGAGGGGATGTGCGCAG	0.0178	0.05	1	(0,AAGCCCCTGGCATGGTCTAGAGGGCTTTGGGAGAGGGGATGTGCGCAG,48,2213,2213)
2174	chr1	3165155	3165946	PRDM16	intron	792	1848	24	ACAGGGACTCACCTGGGCTCAGGG	0.0572348	0.03	1	(0,ACAGGGACTCACCTGGGCTCAGGG,24,1848,1848)
2176	chr1	3167538	3168370	PRDM16	intron	833	1279	3	CCT	0.0554231	0.32	1	(0,CCT,3,1279,1279)
2189	chr1	3180841	3182035	PRDM16	intron	1167	3096	2	AC	0.366	0.37	1	(0,AC,2,3096,3096)
2196	chr1	3194564	3194752	PRDM16	intron	196	322	21	ACACGCCACCGTCTCCCCGCC	0.0696792	0.08	1	(0,ACACGCCACCGTCTCCCCGCC,21,322,322)
2275	chr1	3287223	3287893	PRDM16	intron	621	954	47	ATTTACCGGGGCTGGAGCCGCCCCGCCACGCGGGCATCCAGGATTGC	0.0306844	0.03	1	(0,ATTTACCGGGGCTGGAGCCGCCCCGCCACGCGGGCATCCAGGATTGC,47,954,954)
2284	chr1	3299081	3300545	PRDM16	intron	733	1417	61	AAGATGCTATGCTGTGGCCGTGATGTTTCAGATCCCAGTCGTGGTGACTCTGCCCTTGTTG	0.0480263	0.05	1	(0,AAGATGCTATGCTGTGGCCGTGATGTTTCAGATCCCAGTCGTGGTGACTCTGCCCTTGTTG,61,1417,1417)
2307	chr1	3325726	3326222	PRDM16	intron	496	736	30	ATCCTTGGCCCTCCTTGGCCATCCTCGACC	0.12309	0.09	1	(0,ATCCTTGGCCCTCCTTGGCCATCCTCGACC,30,736,736)
2340	chr1	3379039	3380178	PRDM16	intron	1144	1322	14	CCCCTCCCGGTGCA	0.275632	0.27	1	(0,CCCCTCCCGGTGCA,14,1322,1322)
2410	chr1	3474901	3475800	ARHGEF16	intron	900	1199	60	AAACTGAGGCCCAGAGGTTCCCAGATTATCCATCCCAGGCCTTTCACAGCGCTGACAGGG	0.0118876	0.01	1	(0,AAACTGAGGCCCAGAGGTTCCCAGATTATCCATCCCAGGCCTTTCACAGCGCTGACAGGG,60,1199,1199)
2426	chr1	3493136	3493422	EGF	exon	286	390	21	ATCCTCAGGTGAGCCCCTCCT	0.0511509	0.05	1	(0,ATCCTCAGGTGAGCCCCTCCT,21,390,390)
2438	chr1	3510320	3510654	MEGF6	intron	335	479	36	AACACCCACAGCCCTGCACGCAGCAGGCGCTCAACC	0.0515472	0.05	1	(0,AACACCCACAGCCCTGCACGCAGCAGGCGCTCAACC,36,479,479)
2473	chr1	3546501	3546966	MEGF6	intron	467	607	45	AAGGGGGCTGCCAGGGAGGCCGAGGCGGGGTGGCAGTGGGCTGGG	0.133883	0.16	1	(0,AAGGGGGCTGCCAGGGAGGCCGAGGCGGGGTGGCAGTGGGCTGGG,45,607,607)
2497	chr1	3583262	3583953	MEGF6	intron	1406	2828	18	AACGCGCAGCCACCAGAC	0.0189729	0.02	1	(0,AACGCGCAGCCACCAGAC,18,2591,2591)(1,AACCCACAGCCACCAGAC,18,237,237)
2502	chr1	3587841	3588571	MEGF6	intron	1049	1496	10	AGGAGTGGCC	0.179343	0.2	1	(0,AGGAGTGGCC,10,1496,1496)
2505	chr1	3596363	3596737	MEGF6	intron	375	598	44	ATCCCCTGCCCAGCCCCCGTCTCCACCCCAGGGCACCCCGCGCC	0.0942885	0.07	1	(0,ATCCCCTGCCCAGCCCCCGTCTCCACCCCAGGGCACCCCGCGCC,44,598,598)
2537	chr1	3643580	3644444	WD	intron	759	1230	51	AAGGGGACCCAGCGGCCCCGCTGAGCCCCGGACATGGGGTCGCGCCTTCGG	0.0253053	0.02	1	(0,AAGGGGACCCAGCGGCCCCGCTGAGCCCCGGACATGGGGTCGCGCCTTCGG,51,1230,1230)
2567	chr1	3674990	3675350	TP73	intron	337	723	24	AATGGCCCAGGTGTCTCCTCCCAC	0.00689453	0	1	(0,AATGGCCCAGGTGTCTCCTCCCAC,24,723,723)
2579	chr1	3693666	3695003	TP73	intron	1510	4310	35	AATCCCAGCCATGCAGCCTCAGCCCCTCCTCCCGC	0.0416189	0.05	1	(0,AATCCCAGCCATGCAGCCTCAGCCCCTCCTCCCGC,35,4310,4310)
2613	chr1	3739214	3740189	NA	NA	975	1300	36	AATCAACCCAGCTGATGACCTCTATCTAACCCACAC	0.0700933	0.05	1	(0,AATCAACCCAGCTGATGACCTCTATCTAACCCACAC,36,1300,1300)
2689	chr1	3832234	3832571	CEP104	intron	297	401	24	ACCAGGAGTGTAGTGTAGGTCGTG	0.104457	0.11	2	(0,ACCAGGAGTGTAGTGTAGGTCGTG,24,359,359)(1,AACCAGGAGTGTATTGT,17,42,42)
2729	chr1	3891816	3892682	AK125092	exon	781	926	46	ATCAGGGCCCGGGTCTAGACACACACACGGGTGGGCGGGTGCTAGG	0.0148851	0.02	1	(0,ATCAGGGCCCGGGTCTAGACACACACACGGGTGGGCGGGTGCTAGG,46,926,926)
2744	chr1	3920069	3920639	NA	NA	563	722	4	TCCC	0.133034	0.14	2	(0,TCCC,4,514,514)(1,CCTT,4,208,208)
2778	chr1	3973362	3973854	NA	NA	495	634	45	ATATTCCCCACAGTGTCTAGGGGGACTCCAGCACGGTCGGGGACC	0.0839179	0.08	1	(0,ATATTCCCCACAGTGTCTAGGGGGACTCCAGCACGGTCGGGGACC,45,634,634)
2805	chr1	3999538	3999947	LINC02780	intron	530	1945	59	AAGGGGCCACACTGCCGACGGGGCGGGCCTGGAGTTGCAGGACATGTCACAGAGAGAGG	0.0537173	0.03	1	(0,AAGGGGCCACACTGCCGACGGGGCGGGCCTGGAGTTGCAGGACATGTCACAGAGAGAGG,59,1945,1945)
2815	chr1	4016875	4017118	ENSG00000284703	intron	435	711	24	AGAGTTGGGGGAGGGGAGGAGGTG	0.0769215	0.08	1	(0,AGAGTTGGGGGAGGGGAGGAGGTG,24,711,711)
2857	chr1	4077240	4078872	NA	NA	1808	3980	58	AACAGTCACCTGCAGACGCAGCCGATGCACCCCACACCCAGACCCAGTGAGACCTCCC	0.0514717	0.04	1	(0,AACAGTCACCTGCAGACGCAGCCGATGCACCCCACACCCAGACCCAGTGAGACCTCCC,58,3980,3980)
2874	chr1	4099799	4100451	NA	NA	695	894	2	AT	0.167143	0.15	1	(0,AT,2,894,894)
2902	chr1	4144324	4144933	NA	NA	1723	2405	6	ACCATC	0.110243	0.11	2	(0,ACCATC,6,2020,2020)(1,ACC,3,217,217)(2,ATC,3,168,168)
2959	chr1	4215822	4216383	NA	NA	562	673	2	CT	0.247481	0.26	1	(0,CT,2,636,636)(1,ACC,3,37,37)
3058	chr1	4331688	4332170	NA	NA	483	768	20	AACTGCAGCACACACGTCAC	0.0794925	0.08	1	(0,AACTGCAGCACACACGTCAC,20,768,768)
3059	chr1	4332345	4333581	NA	NA	1237	4571	29	AAACCCCTTCCCTAGAGACCCAGCCCAGG	0.0402	0.04	1	(0,AAACCCCTTCCCTAGAGACCCAGCCCAGG,29,4571,4571)
3220	chr1	4514457	4515247	NA	NA	791	965	43	ATAGCCCTGCTCTCTACCTGCACGTCTCCATCGTGTCCCTGAG	0.131074	0.13	1	(0,ATAGCCCTGCTCTCTACCTGCACGTCTCCATCGTGTCCCTGAG,43,965,965)
3244	chr1	4543669	4543908	NA	NA	240	425	2	AT	0.128326	0.12	2	(0,AT,2,351,351)(1,CT,2,74,74)
3307	chr1	4632481	4633461	NA	NA	1152	2006	7	ACAGCCC	0.138769	0.13	1	(0,ACAGCCC,7,2006,2006)
3322	chr1	4648971	4649744	NA	NA	727	912	46	AACAAGATGAGTACATACTCTCACCTCCTGTACTCAGGGCTCAGTC	0.0802434	0.08	1	(0,AACAAGATGAGTACATACTCTCACCTCCTGTACTCAGGGCTCAGTC,46,912,912)
3339	chr1	4666477	4667022	AJAP1	intron	546	708	32	AATCACGGGAGGGGTGCGGAGAGGGGCCCGTG	0.0922015	0.08	1	(0,AATCACGGGAGGGGTGCGGAGAGGGGCCCGTG,32,708,708)
3347	chr1	4682661	4682687	AJAP1	intron	27	539	6	ATGGTG	0.192794	0.15	2	(0,ATGGTG,6,324,324)(1,ATG,3,215,215)
3639	chr1	5027313	5027324	NA	NA	12	478	2	AC	0.228228	0.41	2	(0,AC,2,405,405)(1,TG,2,73,73)
3867	chr1	5334014	5334778	NA	NA	1035	1905	30	AAACACAACGCAGAATTCAGGATGGTGGAG	0.0219216	0.02	1	(0,AAACACAACGCAGAATTCAGGATGGTGGAG,30,1905,1905)
3923	chr1	5404544	5405092	NA	NA	553	702	31	AACCTGGTCACCCCCCCAGGGACCACATTCC	0.170925	0.19	1	(0,AACCTGGTCACCCCCCCAGGGACCACATTCC,31,702,702)
3927	chr1	5413724	5414293	NA	NA	619	756	40	ATCTATGATGCTGAGTGGTACCCCCTCCAGCATCCTGGGC	0.195423	0.22	1	(0,ATCTATGATGCTGAGTGGTACCCCCTCCAGCATCCTGGGC,40,756,756)
4055	chr1	5603289	5604523	ENSG00000236948	intron	1233	1340	2	TC	0.168582	0.16	1	(0,TC,2,1340,1340)
4089	chr1	5634043	5634091	ENSG00000236948	intron	49	1057	2	GT	0.111369	0.27	1	(0,GT,2,979,979)(1,CATG,4,78,78)
4228	chr1	5816481	5817645	NA	NA	1140	2050	24	ATACAGGGGATTACTGGTGTGTGG	0.100229	0.1	1	(0,ATACAGGGGATTACTGGTGTGTGG,24,2050,2050)
4238	chr1	5832249	5832358	NA	NA	846	1093	7	TGGGGGC	0.122143	0.12	1	(0,TGGGGGC,7,1093,1093)
4362	chr1	6004926	6005488	A0A590UJY1	intron	327	1084	40	ATGTGGGAGCTGAGCTGAGGGGTGAGGGTGGAGTGGGGGG	0.0995117	0.08	1	(0,ATGTGGGAGCTGAGCTGAGGGGTGAGGGTGGAGTGGGGGG,40,1084,1084)
4363	chr1	6005886	6006762	A0A590UJY1	intron	416	2336	40	ATCCCCCCACTCCACCCTCACCCCTCAGCTCAGCTCCCAC	0.0631102	0.03	1	(0,ATCCCCCCACTCCACCCTCACCCCTCAGCTCAGCTCCCAC,40,2336,2336)
4370	chr1	6011959	6012826	A0A590UJY1	intron	749	988	6	AGGTGG	0.176943	0.17	2	(0,AGGTGG,6,547,547)(1,AAGGTGGAGGTGATG,15,441,357)
4379	chr1	6021464	6022546	A0A590UJY1	intron	1083	1193	22	ATTGAGTGTACAGTTCAGTGGT	0.100465	0.1	1	(0,ATTGAGTGTACAGTTCAGTGGT,22,1193,1193)
4386	chr1	6030449	6030501	A0A590UJY1	intron	53	218	4	ATGT	0.135553	0.2	2	(0,ATGT,4,180,180)(1,TG,2,38,38)
4387	chr1	6030928	6030947	A0A590UJY1	intron	21	278	2	TG	0.0607522	0.19	1	(0,TG,2,278,278)
4480	chr1	6159981	6160549	CHD5	intron	606	953	17	AAGGGCCCCAGCCAGGG	0.294261	0.12	1	(0,AAGGGCCCCAGCCAGGG,17,953,953)
4903	chr1	6715098	6715512	NA	NA	416	904	49	ACCTCCCTCCCGGACGGGGCGGCTGGCCGGGCGAGGGGCTGACCCCCTC	0.201611	0.3	1	(0,ACCTCCCTCCCGGACGGGGCGGCTGGCCGGGCGAGGGGCTGACCCCCTC,49,876,840)(1,CGGG,4,28,28)
5225	chr1	7114663	7115562	CAMTA1	intron	1103	2327	49	AAAACCTGAGACCCAGGAGAGCTGATGGTGGTGTTCCAGTGTGAGTCCG	0.0269476	0.02	1	(0,AAAACCTGAGACCCAGGAGAGCTGATGGTGGTGTTCCAGTGTGAGTCCG,49,2327,2327)
5479	chr1	7498157	7500468	CAMTA1	intron	2316	2551	2	GT	0.246046	0.24	2	(0,GT,2,2075,2075)(1,AGTG,4,476,476)
5518	chr1	7548328	7549303	CAMTA1	intron	754	1009	33	AGGTGCCCGTGGAGGGTGCCCCCTTAGGGGTGG	0.120504	0.12	1	(0,AGGTGCCCGTGGAGGGTGCCCCCTTAGGGGTGG,33,1009,1009)
5577	chr1	7645973	7646844	CAMTA1	intron	872	1064	21	AGTTGGGTGGAGGCCCTGGTG	0.160933	0.16	1	(0,AGTTGGGTGGAGGCCCTGGTG,21,1064,1064)
5628	chr1	7704954	7704968	CAMTA1	intron	15	121	5	CGGGG	0.135341	0.21	2	(0,CGGGG,5,87,87)(1,CGG,3,34,34)
5744	chr1	7862975	7863127	NA	NA	111	458	5	ATTGT	0.0230566	0	1	(0,ATTGT,5,458,458)
5747	chr1	7864877	7865546	NA	NA	666	1012	57	ATACCATCTTCCCCCTGTGTCCTCCCACAGCGGTCCCTCTGTGTGTCTGTCTGTCCG	0.0186493	0.03	1	(0,ATACCATCTTCCCCCTGTGTCCTCCCACAGCGGTCCCTCTGTGTGTCTGTCTGTCCG,57,1012,1012)
5780	chr1	7902991	7903406	NA	NA	201	840	18	CCCCTCCTTCTCCTGCTT	0.214419	0.1	2	(0,CCCCTCCTTCTCCTGCTT,18,607,539)(1,TTCCCCTCC,9,233,233)
5828	chr1	7952941	7953326	NA	NA	484	783	49	AGCCCCCCGCCCGGCCAGCCGCCCCGTCCGGGAGGGAGGTGGGGGGGTC	0.153626	0.29	1	(0,AGCCCCCCGCCCGGCCAGCCGCCCCGTCCGGGAGGGAGGTGGGGGGGTC,49,714,638)(1,CTG,3,69,69)
5849	chr1	7990085	7990697	NA	NA	619	761	6	ATCACC	0.126861	0.12	1	(0,ATCACC,6,761,761)
5884	chr1	8026798	8027090	ERRFI1-DT	exon	653	883	10	ACGGTGAGGG	0.283326	0.17	1	(0,ACGGTGAGGG,10,883,883)
6048	chr1	8228891	8229181	NA	NA	303	461	4	AAAG	0.0808255	0.07	2	(0,AAAG,4,383,383)(1,AGGG,4,78,78)
6131	chr1	8321624	8322438	Q9Y2W3	intron	1313	1746	8	ATGGGTGG	0.182655	0.11	2	(0,ATGGGTGG,8,1336,1328)(1,ATGG,4,410,405)
6138	chr1	8331228	8331490	Q9Y2W3	intron	351	584	26	AAAAAATATTTTTAAAAAACACTTTT	0.0250612	0.02	1	(0,AAAAAATATTTTTAAAAAACACTTTT,26,584,584)
6291	chr1	8500959	8502533	RERE	intron	2239	2595	48	AGCCCCCCGCCCGGCCAGCCGCCCCGTCCGGGAGGGAGGTGGGGGGTC	0.186398	0.16	2	(0,AGCCCCCCGCCCGGCCAGCCGCCCCGTCCGGGAGGGAGGTGGGGGGTC,48,2256,2011)(1,CCCG,4,339,339)
6683	chr1	8977698	8977771	NA	NA	73	174	4	AAAG	0.0160699	0.01	1	(0,AAAG,4,174,174)
6761	chr1	9052959	9053585	SLC2A5	intron	799	908	2	AT	0.161175	0.16	1	(0,AT,2,908,908)
6782	chr1	9077738	9077827	K7EIT1	intron	89	245	4	AGGG	0.094005	0.08	2	(0,AGGG,4,199,199)(1,AAGG,4,46,46)
6812	chr1	9116133	9116376	GPR157	intron	482	745	2	AT	0.161419	0.17	1	(0,AT,2,745,745)
6814	chr1	9123171	9123841	GPR157	intron	601	730	2	AT	0.235844	0.24	1	(0,AT,2,730,730)
6836	chr1	9154942	9156003	NR_132742	intron	1062	1429	41	ACAGTCTTTCCAGTCAGAGAGAGGAGGCCTGGACTCTGAGG	0.062963	0.14	1	(0,ACAGTCTTTCCAGTCAGAGAGAGGAGGCCTGGACTCTGAGG,41,1429,1429)
7039	chr1	9411098	9411312	NA	NA	1597	2796	3	ACC	0.234066	0.11	1	(0,ACC,3,2652,2652)(1,AC,2,144,144)
8075	chr1	10744345	10744749	CASZ1	intron	334	1148	24	ATGTCCTGGGCACCACGAGCAGGC	0.0276667	0.01	1	(0,ATGTCCTGGGCACCACGAGCAGGC,24,1148,1148)
8576	chr1	11338015	11338251	NA	NA	238	960	3	TCC	0.154477	0.16	1	(0,TCC,3,930,930)(1,CCCCT,5,30,30)
8660	chr1	11440095	11440162	NA	NA	68	707	6	AACCCT	0.119275	0.13	1	(0,AACCCT,6,707,707)
8672	chr1	11445446	11445827	NA	NA	394	499	4	ACAG	0.25339	0.13	2	(0,ACAG,4,424,424)(1,AG,2,75,75)
8692	chr1	11465140	11465332	NA	NA	135	247	4	AAAG	0.045	0.02	1	(0,AAAG,4,223,223)(1,AG,2,24,24)
8742	chr1	11522524	11522999	DISP3	intron	1411	1956	11	ACCCAGCCAGG	0.07825	0.09	2	(0,ACCCAGCCAGG,11,1438,1438)(1,AGCCAGGGCCC,11,330,330)(2,AGAGCCCAGCC,11,188,188)
8979	chr1	11829526	11829813	CLCN6	intron	288	672	32	AACAACCCTGGCGTCACAGAGGGGAACCTGGG	0.0245926	0	1	(0,AACAACCCTGGCGTCACAGAGGGGAACCTGGG,32,672,672)
9172	chr1	12042656	12042715	NA	NA	61	419	6	TCTCCC	0.0664124	0.02	1	(0,TCTCCC,6,419,419)
10940	chr1	14514330	14514640	A0A1B0GWK2	intron	422	600	2	AT	0.152799	0.15	1	(0,AT,2,600,600)
11033	chr1	14652439	14652762	A0A1B0GWK2	intron	589	781	4	ACCC	0.085837	0.08	2	(0,ACCC,4,684,684)(1,ATCC,4,97,97)
11334	chr1	15038410	15039163	A0A1B0GWK2	intron	656	762	55	AATAGCAGACGTTTATTGTGCACCTACTGTATACAGACATGAATGTGATATTACC	0.105646	0.1	1	(0,AATAGCAGACGTTTATTGTGCACCTACTGTATACAGACATGAATGTGATATTACC,55,762,762)
11605	chr1	15388242	15388343	FHAD1	intron	207	379	4	TCCC	0.190637	0.21	1	(0,TCCC,4,379,379)
12226	chr1	16166149	16166284	NA	NA	117	259	4	ATCC	0.0822538	0.15	2	(0,ATCC,4,216,216)(1,CCTT,4,43,43)
13060	chr1	17241452	17241986	PADI1	intron	570	859	36	AATCAGGGTTGGAAGTGAATGTCGGAATCGGGATGG	0.015282	0.01	1	(0,AATCAGGGTTGGAAGTGAATGTCGGAATCGGGATGG,36,859,859)
13155	chr1	17351854	17352280	PADI4	intron	414	778	34	ATGGGAGGTGGTAGGAGAGGCGGTCAGGGAGGTG	0.117124	0.12	1	(0,ATGGGAGGTGGTAGGAGAGGCGGTCAGGGAGGTG,34,778,778)
13415	chr1	17689446	17689640	ARHGEF10L	intron	1499	2016	4	CCCT	0.141518	0.14	1	(0,CCCT,4,2016,2016)
13519	chr1	17814318	17815127	ACTL8	intron	811	1023	103	AAAACAAGACAATACATACCATTATGTTACAATCGCCTACAGTATTCAGTACAATAACATGCAGTACCAGTTTGTAGCATAGCAAGACTCCATATCTACCAAC	0.0726394	0.06	1	(0,AAAACAAGACAATACATACCATTATGTTACAATCGCCTACAGTATTCAGTACAATAACATGCAGTACCAGTTTGTAGCATAGCAAGACTCCATATCTACCAAC,103,1023,1023)
13592	chr1	17897446	17897636	NA	NA	177	315	4	TTTC	0.0692218	0.05	2	(0,TTTC,4,231,231)(1,CCTT,4,70,70)(2,CTCTCTCTTT,10,14,0)
14570	chr1	18925749	18926152	IFFO2	intron	1175	1288	4	ATGG	0.0505792	0.05	1	(0,ATGG,4,1288,1288)
14696	chr1	19060088	19060746	NA	NA	743	1545	41	ATCCCTGGACCACCATGCCCCCCACCCCCACTCCACCACAG	0.107146	0.11	1	(0,ATCCCTGGACCACCATGCCCCCCACCCCCACTCCACCACAG,41,1545,1545)
14697	chr1	19061294	19061562	NA	NA	1874	4479	3	ACC	0.0321368	0.06	2	(0,ACC,3,3497,3497)(1,ACCATC,6,982,982)
15810	chr1	20454524	20454543	NA	NA	20	207	4	CTGT	0.102474	0.22	2	(0,CTGT,4,129,129)(1,TG,2,78,78)
16058	chr1	20712527	20713010	NM_001287212	intron	760	1004	2	AT	0.176185	0.19	1	(0,AT,2,1004,1004)
16126	chr1	20815570	20816688	EIF4G3	intron	1120	1514	49	AGCCCCCCGCCCGGCCAGCCGCCCCGTCCGGGAGGGAGGTGGGGGGGTC	0.201918	0.2	2	(0,AGCCCCCCGCCCGGCCAGCCGCCCCGTCCGGGAGGGAGGTGGGGGGGTC,49,1188,1138)(1,CT,2,237,237)(2,AGG,3,89,89)
16385	chr1	21179761	21180272	NA	NA	762	1007	2	AT	0.188015	0.18	1	(0,AT,2,1007,1007)
16578	chr1	21386966	21387091	NA	NA	132	491	6	TCTCCC	0.0701269	0.02	1	(0,TCTCCC,6,491,491)
17574	chr1	22599566	22600382	EPHA8	intron	820	1294	4	AGGG	0.118828	0.11	2	(0,AGGG,4,1079,1079)(1,AAGG,4,215,215)
17628	chr1	22658680	22659401	C1QB	intron	718	877	4	ATGG	0.163604	0.17	1	(0,ATGG,4,877,877)
18311	chr1	23503674	23504469	NA	NA	798	952	40	AAGTGAGGAGCCCCTCTGCCCGGCAGCCGCCCCGTCTGGG	0.163102	0.16	1	(0,AAGTGAGGAGCCCCTCTGCCCGGCAGCCGCCCCGTCTGGG,40,952,952)
18474	chr1	23703578	23703925	NA	NA	449	557	34	AAATATATATTATATAAATACATATATAATATAT	0.080873	0.04	2	(0,AAATATATATTATATAAATACATATATAATATAT,34,466,443)(1,AT,2,46,46)(2,AAT,3,45,45)
18597	chr1	23852883	23853332	P04066	intron	450	690	40	AAGTGAGGAGCGTCTCTGCCCGGCCGCCACCCCGTCTGGG	0.15254	0.18	2	(0,AAGTGAGGAGCGTCTCTGCCCGGCCGCCACCCCGTCTGGG,40,599,599)(1,AGCC,4,70,70)(2,GGGA,4,21,21)
18708	chr1	23993290	23994448	NA	NA	1369	1688	49	ACCTCCCTCCCGGACGGGGCGGCTGGCCGGGCGGGGGGCTGACCCCCCC	0.20338	0.26	1	(0,ACCTCCCTCCCGGACGGGGCGGCTGGCCGGGCGGGGGGCTGACCCCCCC,49,1661,1628)(1,AC,2,27,27)
18890	chr1	24211849	24212611	NA	NA	1153	1605	3	GGT	0.243765	0.22	2	(0,GGT,3,1116,1116)(1,ATG,3,489,489)
18997	chr1	24344958	24345368	Q8TE85	intron	725	971	2	CT	0.438895	0.47	1	(0,CT,2,971,971)
19333	chr1	24799052	24799379	CLIC4	intron	328	514	40	AAGTGAGGAGCGCCTCTGCCCGGCCGCCACCCCATCTGGG	0.160517	0.15	1	(0,AAGTGAGGAGCGCCTCTGCCCGGCCGCCACCCCATCTGGG,40,514,514)
19421	chr1	24907620	24908343	RUNX3	intron	724	825	25	AAACCTCTACAACACGCGGTGATCT	0.080597	0.09	1	(0,AAACCTCTACAACACGCGGTGATCT,25,825,825)
19647	chr1	25166744	25167012	NA	NA	273	632	4	AGGG	0.0589504	0.05	2	(0,AGGG,4,388,388)(1,AAGG,4,244,244)
19993	chr1	25603664	25604445	NA	NA	783	1127	4	CCCG	0.379	0.3	2	(0,CCCG,4,811,811)(1,AGGG,4,316,316)
20598	chr1	26344757	26345283	CRYBG2	exon	526	652	51	AACCTCCTTCTGGGTGGGGGATGAGGCAGCAGGAGCACCAGGGCCCTTCAC	0.127926	0.18	1	(0,AACCTCCTTCTGGGTGGGGGATGAGGCAGCAGGAGCACCAGGGCCCTTCAC,51,652,652)
20644	chr1	26399673	26399959	NA	NA	716	911	2	AT	0.197525	0.21	1	(0,AT,2,911,911)
20940	chr1	26817986	26819109	NA	NA	1224	1714	49	AGCCCCCCGCCCGGCCAGCCGCCCCGTCCGGGAGGGAGGTGGGGGGGTC	0.155353	0.23	1	(0,AGCCCCCCGCCCGGCCAGCCGCCCCGTCCGGGAGGGAGGTGGGGGGGTC,49,1714,1714)
21152	chr1	27064248	27064969	NA	NA	751	1159	3	AGG	0.305207	0.31	3	(0,AGG,3,913,913)(1,CT,2,112,112)(2,CCGG,4,101,101)(3,CCG,3,33,28)
21440	chr1	27487399	27487818	WASF2	intron	420	525	2	AT	0.189504	0.16	1	(0,AT,2,525,525)
21770	chr1	27791989	27792371	STX12	intron	384	639	2	AT	0.146825	0.14	1	(0,AT,2,639,639)
21811	chr1	27852889	27854545	NA	NA	1088	1432	49	AGCCCCCCGCCCGGCCAGCCGCCCCGTCCGGGAGGGAGGTGGGGGGGTC	0.173825	0.25	1	(0,AGCCCCCCGCCCGGCCAGCCGCCCCGTCCGGGAGGGAGGTGGGGGGGTC,49,1432,1432)
21849	chr1	27916705	27917159	NA	NA	460	714	4	CCCT	0.137661	0.13	3	(0,CCCT,4,416,415)(1,TTCC,4,208,208)(2,CCT,3,90,90)
22110	chr1	28247105	28247158	ENSG00000271398	exon	55	220	4	AAAG	0.140358	0.08	1	(0,AAAG,4,220,220)
23325	chr1	29707258	29707649	NA	NA	393	581	3	AGG	0.129068	0.18	2	(0,AGG,3,483,483)(1,AG,2,98,98)
23341	chr1	29727171	29727950	NA	NA	813	2212	28	AAGGGTGGGCTGGGGGAGGAGTGGAGGG	0.120059	0.09	1	(0,AAGGGTGGGCTGGGGGAGGAGTGGAGGG,28,2212,2212)
23373	chr1	29770397	29771835	ENSG00000284676	intron	2207	2528	4	ACAT	0.171673	0.17	2	(0,ACAT,4,1468,1461)(1,AT,2,1025,1025)(2,ATGT,4,35,35)
23523	chr1	29962896	29963466	NA	NA	573	700	31	ACTCCCAGGGAGGGAGCCCTGTCCTCCAGCC	0.0789259	0.07	1	(0,ACTCCCAGGGAGGGAGCCCTGTCCTCCAGCC,31,700,700)
23686	chr1	30191403	30191670	NA	NA	309	522	42	ATAGCAGTGACCACACCCATCAGAGCAGCAGCCCCTCCCATT	0.0681698	0.06	1	(0,ATAGCAGTGACCACACCCATCAGAGCAGCAGCCCCTCCCATT,42,522,522)
24040	chr1	30651347	30651963	NA	NA	1102	1904	4	CCTG	0.291801	0.3	1	(0,CCTG,4,1904,1904)
24160	chr1	30776200	30776487	NA	NA	199	355	5	AAAGG	0.0752961	0.07	2	(0,AAAGG,5,302,302)(1,GGGGAAAGAAAA,12,53,53)
24360	chr1	30972270	30972453	PUM1	intron	162	310	5	AGGGG	0.0228607	0.02	1	(0,AGGGG,5,288,288)(1,AAGAG,5,22,22)
24597	chr1	31251976	31252188	NA	NA	224	364	2	AT	0.184462	0.18	1	(0,AT,2,364,364)
24748	chr1	31431745	31432232	SERINC2	intron	3227	10430	9	ATAGGGTGG	0.0272727	0.02	3	(0,ATAGGGTGG,9,6094,6094)(1,AGAGGGTGG,9,2461,2461)(2,ACAGGGTGG,9,1875,1875)
24789	chr1	31494763	31495109	NA	NA	632	956	2	AT	0.163935	0.17	1	(0,AT,2,956,956)
24876	chr1	31595213	31595457	NA	NA	219	333	4	AAAG	0.0224315	0.01	2	(0,AAAG,4,280,280)(1,AAGG,4,53,53)
25450	chr1	32266584	32266877	Q573B4	intron	295	554	20	CCCCCTCCTCCCCCTCCTCT	0.134543	0.12	3	(0,CCCCCTCCTCCCCCTCCTCT,20,270,203)(1,CCCCT,5,184,184)(2,CCT,3,100,100)
25482	chr1	32292241	32292268	HDAC1	intron	27	161	6	AGGCTG	0.220233	0.3	1	(0,AGGCTG,6,161,161)
25740	chr1	32581078	32581360	ENSG00000254553	intron	906	1155	3	AAT	0.137151	0.14	2	(0,AAT,3,680,680)(1,AT,2,475,475)
25923	chr1	32842205	32842270	S100PBP	intron	72	212	2	AT	0.0135328	0.03	2	(0,AT,2,178,178)(1,AC,2,34,34)
26027	chr1	32974050	32975064	ENSG00000278966	exon	1020	1283	48	ACCTCCCTCCCGGACGGGGCGGCTGGCCGGGCGGGGGGCTGACCCCCC	0.205976	0.22	2	(0,ACCTCCCTCCCGGACGGGGCGGCTGGCCGGGCGGGGGGCTGACCCCCC,48,988,955)(1,CGGG,4,295,295)
26077	chr1	33051871	33052912	AK2	intron	1631	1989	49	AGCCCCCCGCCCGGCCAGCCGCCCCGTCCGGGAGGGAGGTGGGGGGGTC	0.216976	0.24	1	(0,AGCCCCCCGCCCGGCCAGCCGCCCCGTCCGGGAGGGAGGTGGGGGGGTC,49,1956,1915)(1,CCTG,4,33,33)
26197	chr1	33189635	33189753	NA	NA	114	215	2	AT	0.0506299	0.11	1	(0,AT,2,215,215)
26466	chr1	33510123	33510269	NA	NA	136	363	6	AGAGGG	0.121931	0.07	1	(0,AGAGGG,6,363,363)
26861	chr1	34000915	34000927	Q7Z408	intron	13	181	3	AGG	0.0824783	0.2	1	(0,AGG,3,181,181)
27357	chr1	34562028	34562042	NA	NA	15	225	4	CTGG	0.200889	0.32	2	(0,CTGG,4,176,176)(1,AC,2,49,49)
27538	chr1	34777578	34778010	SMIM12	intron	438	1060	62	AACCACACATGCACACAGCCTCCCACACCACCCCAGCCATCTCCACCATCACACACATTCAC	0.0652075	0.05	1	(0,AACCACACATGCACACAGCCTCCCACACCACCCCAGCCATCTCCACCATCACACACATTCAC,62,1060,1060)
27563	chr1	34802228	34802447	SMIM12	intron	211	324	5	TTTGG	0.0185632	0.01	1	(0,TTTGG,5,324,324)
27951	chr1	35260188	35260590	NA	NA	543	858	35	AAAGTTACATATGTAACTTACTACTTCTGTAGTAG	0.0210902	0.01	1	(0,AAAGTTACATATGTAACTTACTACTTCTGTAGTAG,35,858,858)
29076	chr1	36543953	36544370	NA	NA	320	456	34	AAAATGTATATGGAATATACATCATATATATTCT	0.0189922	0.02	1	(0,AAAATGTATATGGAATATACATCATATATATTCT,34,456,456)
29077	chr1	36544628	36545179	NA	NA	660	762	2	AT	0.165745	0.16	1	(0,AT,2,762,762)
29217	chr1	36688264	36689077	NA	NA	1264	1606	5	AAGGG	0.181719	0.15	2	(0,AAGGG,5,1118,1117)(1,AAGGGG,6,420,420)(2,GT,2,68,68)
29227	chr1	36700268	36700668	NA	NA	307	464	4	TTCC	0.123588	0.13	2	(0,TTCC,4,403,403)(1,CTTTT,5,61,61)
29440	chr1	36957224	36960387	GRIK3	intron	2906	3465	8	AGTCTGTG	0.271046	0.3	1	(0,AGTCTGTG,8,3465,3465)
29544	chr1	37080186	37080672	NA	NA	486	819	40	AAGTGAGGAGCGCCTCTGCCCGGCCGCCACCCCGTCTGGG	0.149457	0.2	1	(0,AAGTGAGGAGCGCCTCTGCCCGGCCGCCACCCCGTCTGGG,40,819,819)
29589	chr1	37131729	37131929	NA	NA	214	331	4	TTCC	0.100728	0.1	1	(0,TTCC,4,303,303)(1,CT,2,28,28)
29795	chr1	37365403	37365418	ZC3H12A-DT	intron	16	145	3	ATT	0.0987652	0.17	2	(0,ATT,3,75,75)(1,AT,2,70,70)
30278	chr1	37895920	37896205	INPP5B	intron	286	1317	4	CCCG	0.334298	0.24	3	(0,CCCG,4,752,752)(1,CT,2,270,268)(2,GGGA,4,211,211)(3,AGG,3,50,48)(4,ACC,3,34,34)
31070	chr1	38882300	38882396	ENST00000663032.1	intron	93	215	2	AT	0.0894378	0.14	1	(0,AT,2,215,215)
31170	chr1	39024898	39024963	NA	NA	37	150	2	AT	0.0834542	0.05	1	(0,AT,2,150,150)
31240	chr1	39105322	39105355	MACF1	intron	34	181	4	CGGG	0.0982342	0.27	2	(0,CGGG,4,147,147)(1,CCG,3,34,34)
31360	chr1	39234368	39234687	MACF1	intron	899	1325	49	ACCTCCCTCCCGGACGGGGCGGCTGGCCGGGCGGGGGGCTGACCCCCCC	0.139207	0.23	1	(0,ACCTCCCTCCCGGACGGGGCGGCTGGCCGGGCGGGGGGCTGACCCCCCC,49,1325,1325)
33230	chr1	41489496	41490088	NA	NA	588	689	4	ATCC	0.184764	0.22	1	(0,ATCC,4,689,689)
33260	chr1	41544565	41545838	HIVEP3	intron	2009	3620	3	ACC	0.127256	0.14	1	(0,ACC,3,3620,3620)
33316	chr1	41635477	41635596	HIVEP3	intron	64	253	4	ACAT	0.0916346	0.09	2	(0,ACAT,4,207,207)(1,AT,2,46,46)
33794	chr1	42221972	42222130	FOXJ3	intron	168	743	6	AAGGAG	0.0737768	0.03	3	(0,AAGGAG,6,429,429)(1,AGGGGG,6,181,181)(2,AAG,3,96,96)(3,AGGGGGGGG,9,37,37)
33852	chr1	42324011	42324420	FOXJ3	intron	491	631	2	AT	0.206654	0.16	1	(0,AT,2,631,631)
34011	chr1	42535689	42535722	A0A590UJ28	intron	155	283	2	AT	0.126383	0.12	1	(0,AT,2,283,283)
34020	chr1	42546400	42546470	A0A590UJ28	intron	51	153	2	AT	0.186759	0.15	1	(0,AT,2,153,153)
35129	chr1	43904660	43906691	ENSG00000284989	intron	2336	4599	36	ACTCTTCCTCCCCCTCCTCCTGCTCCTCTTCCTGCC	0.124689	0.12	1	(0,ACTCTTCCTCCCCCTCCTCCTGCTCCTCTTCCTGCC,36,4527,4527)(1,CCT,3,72,72)
35134	chr1	43911490	43911692	ENSG00000284989	intron	203	376	28	ATATATCTGTAGCTATAGATATCTATAG	0.0798842	0.07	1	(0,ATATATCTGTAGCTATAGATATCTATAG,28,376,376)
35336	chr1	44138939	44141140	NM_001358438	exon	2163	2270	42	ATCTGCTCTCCACAGAGGGTCTGGTTACCAGTGGAGGTCGTC	0.121264	0.13	1	(0,ATCTGCTCTCCACAGAGGGTCTGGTTACCAGTGGAGGTCGTC,42,2270,2270)
35382	chr1	44206708	44206801	NA	NA	99	338	5	AAAAT	0.0830597	0.07	2	(0,AAAAT,5,257,257)(1,AACAT,5,81,81)
35935	chr1	44816328	44816958	NA	NA	541	823	29	ATATATACACATAGATGTGTGTGTATATT	0.0418147	0.04	1	(0,ATATATACACATAGATGTGTGTGTATATT,29,783,783)(1,AT,2,40,40)
35988	chr1	44876185	44876694	EIF2B3	intron	910	1078	40	AAGTGAGGAGCGCCTCTGCCCGGCCGCCACCCCGTCTGGG	0.202386	0.22	1	(0,AAGTGAGGAGCGCCTCTGCCCGGCCGCCACCCCGTCTGGG,40,1078,1078)
36044	chr1	44942378	44942418	EIF2B3	intron	52	167	2	AT	0.0568145	0.08	1	(0,AT,2,167,167)
36114	chr1	45044747	45044852	ZSWIM5	intron	80	346	2	AT	0.0582995	0.1	1	(0,AT,2,346,346)
36492	chr1	45539008	45539048	NA	NA	36	151	5	AAAAG	0.0535687	0.01	1	(0,AAAAG,5,151,151)
37027	chr1	46241017	46242359	NA	NA	1395	1887	49	AGCCCCCCGCCCGGCCAGCCGCCCCGTCCGGGAGGGAGGTGGGGGGGTC	0.181223	0.24	1	(0,AGCCCCCCGCCCGGCCAGCCGCCCCGTCCGGGAGGGAGGTGGGGGGGTC,49,1856,1856)(1,AGCC,4,31,31)
37441	chr1	46776119	46776716	P450	intron	750	1055	2	AT	0.173317	0.19	1	(0,AT,2,1055,1055)
38229	chr1	47743019	47743623	NA	NA	1098	2003	3	TGG	0.162926	0.16	1	(0,TGG,3,1813,1813)(1,ATGGTG,6,190,190)
38661	chr1	48244695	48244910	SLC5A9	intron	323	716	2	AT	0.187622	0.18	1	(0,AT,2,716,716)
38746	chr1	48382276	48383520	SPATA6	intron	1221	1417	49	ACCTCCCTCCCGGACGGGGCGGCTGGCCGGGCGGGGGGCTGACCCCCCC	0.205061	0.21	1	(0,ACCTCCCTCCCGGACGGGGCGGCTGGCCGGGCGGGGGGCTGACCCCCCC,49,1417,1417)
38748	chr1	48384312	48384426	SPATA6	intron	97	812	6	AGAGGG	0.045249	0.01	1	(0,AGAGGG,6,812,812)
38804	chr1	48444167	48444325	SPATA6	intron	159	419	3	AGC	0.339349	0.39	1	(0,AGC,3,419,419)
39935	chr1	49947952	49948609	AGBL4	intron	764	992	2	AT	0.153364	0.15	1	(0,AT,2,992,992)
40295	chr1	50369092	50369535	NA	NA	986	1478	6	ATGGTG	0.108526	0.1	2	(0,ATGGTG,6,1075,1069)(1,ATG,3,403,403)
42213	chr1	52870156	52870473	ZYG11A	intron	332	456	39	ATGGCGGCCAGGCAGAGACGCTCCTCACTTCCCAGACGG	0.1452	0.15	1	(0,ATGGCGGCCAGGCAGAGACGCTCCTCACTTCCCAGACGG,39,456,456)
42492	chr1	53283423	53284330	LRP8	intron	1725	3487	28	ATACCCGGGCCGCTTACTTACCTACTAC	0.071996	0.08	1	(0,ATACCCGGGCCGCTTACTTACCTACTAC,28,3487,3487)
42673	chr1	53525455	53525498	GLIS1	intron	496	661	9	AGGCTGGGG	0.138713	0.13	2	(0,AGGCTGGGG,9,492,492)(1,AGGCTGGGGAGGTGG,15,169,147)
42700	chr1	53555730	53557107	GLIS1	intron	1433	1549	2	GT	0.307321	0.32	1	(0,GT,2,1549,1549)
43362	chr1	54458503	54459209	NA	NA	1039	1316	4	AAGG	0.0815509	0.09	2	(0,AAGG,4,816,816)(1,AGGG,4,500,500)
43415	chr1	54510617	54510710	NA	NA	84	5241	5	AAGCC	0.136741	0.01	1	(0,AAGCC,5,5241,5241)
43445	chr1	54539632	54539835	NA	NA	202	305	2	AT	0.240397	0.26	1	(0,AT,2,305,305)
43469	chr1	54561673	54562595	ACOT11	intron	1346	1928	49	ACCTCCCTCCCGGACGGGGCGGCTGGCCGGGCGGAGGGCTGACCCCCCC	0.222773	0.25	1	(0,ACCTCCCTCCCGGACGGGGCGGCTGGCCGGGCGGAGGGCTGACCCCCCC,49,1928,1928)
44056	chr1	55385598	55385731	ENSG00000234810	intron	547	776	4	TCCC	0.117718	0.1	2	(0,TCCC,4,555,555)(1,CCCTTCCT,8,183,183)(2,CCTT,4,38,38)
44288	chr1	55662085	55662233	ENSG00000234810	intron	145	309	2	AT	0.187717	0.28	1	(0,AT,2,309,309)
44296	chr1	55666696	55667320	ENSG00000234810	intron	442	770	8	ATACATGT	0.197655	0.19	1	(0,ATACATGT,8,770,770)
45214	chr1	56885237	56885509	P07357	intron	273	671	2	AT	0.172026	0.19	1	(0,AT,2,671,671)
45305	chr1	56983019	56983161	ENSG00000236341	intron	191	307	2	AT	0.115658	0.12	1	(0,AT,2,307,307)
45539	chr1	57307518	57307838	O75553	intron	332	444	32	AATCTAGGCCACACCCCCTTTCCTGTCTGTTG	0.134888	0.17	1	(0,AATCTAGGCCACACCCCCTTTCCTGTCTGTTG,32,444,444)
45579	chr1	57367044	57367125	O75553	intron	72	175	5	AAAAT	0.030316	0.03	1	(0,AAAAT,5,175,175)
45773	chr1	57606377	57606796	DAB1	intron	444	686	2	AT	0.182748	0.18	1	(0,AT,2,686,686)
46550	chr1	58518194	58518404	DAB1	intron	247	378	2	AG	0.200542	0.26	1	(0,AG,2,378,378)
47805	chr1	60064243	60064371	C9JPP7	intron	129	242	2	AT	0.151518	0.17	1	(0,AT,2,242,242)
47824	chr1	60085647	60085963	NA	NA	509	977	2	AT	0.159302	0.18	1	(0,AT,2,977,977)
48671	chr1	61200000	61200067	NFIA	intron	40	151	2	AT	0.0334411	0.03	1	(0,AT,2,151,151)
48869	chr1	61466668	61466756	NA	NA	117	247	2	AT	0.0266917	0	2	(0,AT,2,209,209)(1,AC,2,38,38)
49205	chr1	61871375	61871558	A0A2R8Y549	intron	236	336	2	AT	0.183116	0.17	1	(0,AT,2,336,336)
50103	chr1	63045827	63046101	NA	NA	331	465	2	AT	0.154944	0.13	1	(0,AT,2,465,465)
50116	chr1	63053784	63053950	NA	NA	196	334	2	AT	0.196293	0.17	1	(0,AT,2,334,334)
50464	chr1	63472882	63473199	ITGB3BP	intron	318	450	3	CTG	0.400466	0.43	1	(0,CTG,3,450,450)
51024	chr1	64201313	64201716	NA	NA	646	759	49	AGCCCCCCGCCCGGCCAGCCGCCCCGTCCGGGAGGGAGGTGGGGGGGTC	0.163755	0.18	1	(0,AGCCCCCCGCCCGGCCAGCCGCCCCGTCCGGGAGGGAGGTGGGGGGGTC,49,759,759)
51051	chr1	64239043	64239192	A0A0A0MRP4	intron	93	553	3	AAG	0.0204669	0.02	1	(0,AAG,3,553,553)
51555	chr1	64913619	64913749	JAK1	intron	155	402	4	AAGG	0.0598485	0.06	1	(0,AAGG,4,366,366)(1,AGGG,4,36,36)
52181	chr1	65664199	65664342	NA	NA	177	328	2	AT	0.186082	0.17	1	(0,AT,2,328,328)
52677	chr1	66295337	66295353	NM_001297440	intron	17	139	5	ATTCT	0.181208	0.22	3	(0,ATTCT,5,96,96)(1,GTTTT,5,24,24)(2,TG,2,19,19)
52903	chr1	66630803	66631142	SGIP1	intron	365	503	4	AAAG	0.0802865	0.05	3	(0,AAAG,4,399,399)(1,AAGG,4,53,53)(2,AGGG,4,51,51)
52927	chr1	66659917	66660269	SGIP1	intron	373	541	4	AAAG	0.0503302	0.05	2	(0,AAAG,4,304,304)(1,AAGG,4,191,191)(2,AGGG,4,46,46)
53269	chr1	67158851	67159286	Q5JVX7	intron	682	878	28	ATAGTGAGACTATCACTATCAGTGATTG	0.00280669	0	1	(0,ATAGTGAGACTATCACTATCAGTGATTG,28,878,878)
54529	chr1	68764885	68765093	ENSG00000285407	intron	73	437	2	AT	0.034145	0.07	1	(0,AT,2,414,414)(1,AC,2,23,23)
55234	chr1	69781659	69781979	A0A494C1A4	intron	321	430	4	AAAG	0.0660571	0.07	2	(0,AAAG,4,319,319)(1,AAGG,4,111,111)
55846	chr1	70646476	70648507	NA	NA	1961	2955	2	AT	0.215375	0.23	1	(0,AT,2,2955,2955)
56703	chr1	71793264	71793279	NEGR1	intron	277	403	2	AT	0.150282	0.14	1	(0,AT,2,403,403)
56807	chr1	71928004	71928577	NEGR1	intron	904	1226	2	AT	0.0836983	0.21	1	(0,AT,2,1226,1226)
57293	chr1	72515759	72515859	ENSG00000286863	intron	257	613	2	AT	0.0610232	0.09	1	(0,AT,2,581,581)(1,GT,2,32,32)
57851	chr1	73260164	73260181	NA	NA	18	119	18	AAATATTTCATAGATATG	0.109835	0.07	1	(0,AAATATTTCATAGATATG,18,119,119)
58962	chr1	74732029	74732518	CRYZ	intron	491	640	47	AAATCCCCTACAGCTGGGCTGTGGGAAGGGGCCCTACCTAGGAGAAG	0.119111	0.12	1	(0,AAATCCCCTACAGCTGGGCTGTGGGAAGGGGCCCTACCTAGGAGAAG,47,640,640)
58980	chr1	74758378	74758723	TYW3	intron	612	791	38	ATTTACCAGCCATTTTCATGGTTCTGATTCTTATCGTC	0.0197584	0.03	1	(0,ATTTACCAGCCATTTTCATGGTTCTGATTCTTATCGTC,38,791,791)
59340	chr1	75280131	75280507	Q8NCS7	intron	997	2227	2	AT	0.170296	0.17	1	(0,AT,2,2227,2227)
59767	chr1	75906426	75906596	MSH4	intron	566	714	2	AT	0.164453	0.15	1	(0,AT,2,714,714)
59812	chr1	75962586	75962790	ENSG00000225605	intron	148	271	2	AT	0.0712264	0.11	1	(0,AT,2,271,271)
59924	chr1	76112009	76112950	ST6GALNAC3	intron	943	1142	49	ACCTCCCTCCCGGACGGGGCGGCTGGCCGGGCGGGGGGCTGACCCCCCC	0.281041	0.19	1	(0,ACCTCCCTCCCGGACGGGGCGGCTGGCCGGGCGGGGGGCTGACCCCCCC,49,1070,1070)(1,CGGG,4,72,72)
60033	chr1	76277508	76277636	ST6GALNAC3	intron	75	177	2	AT	0.0248684	0.07	2	(0,AT,2,152,152)(1,AC,2,25,25)
60608	chr1	77016016	77016346	ST6GALNAC5	intron	527	1783	3	TCC	0.217421	0.22	1	(0,TCC,3,1783,1783)
60885	chr1	77367544	77367962	AK5	intron	696	893	2	AT	0.177309	0.18	1	(0,AT,2,893,893)
60955	chr1	77444150	77444730	AK5	intron	551	824	2	AT	0.13781	0.17	1	(0,AT,2,824,824)
61252	chr1	77869514	77870239	Q8NAN2	intron	727	1358	4	CCGG	0.324977	0.35	1	(0,CCGG,4,1267,1267)(1,CCT,3,91,91)
61265	chr1	77887861	77888013	NR_103535	exon	159	410	6	CCTTCT	0.102432	0.04	2	(0,CCTTCT,6,349,349)(1,TTC,3,61,61)
61826	chr1	78707349	78707360	NA	NA	12	140	2	AT	0.133839	0.11	2	(0,AT,2,101,101)(1,ATT,3,34,34)(2,AATT,4,5,0)
62125	chr1	79096524	79096810	A0A590UJX8	intron	290	396	4	ATCT	0.232481	0.22	1	(0,ATCT,4,396,396)
62500	chr1	79571278	79572708	NA	NA	1334	1678	33	ATATATATCACATATGATAGATGATACATATAC	0.106034	0.06	2	(0,ATATATATCACATATGATAGATGATACATATAC,33,1406,1406)(1,AT,2,272,272)
63091	chr1	80329138	80329475	NA	NA	245	560	2	AT	0.126847	0.12	1	(0,AT,2,511,511)(1,AC,2,49,49)
63882	chr1	81322088	81322213	G	intron	126	226	2	AT	0.0620074	0.15	1	(0,AT,2,226,226)
64598	chr1	82256042	82256095	ENSG00000233290	intron	54	3175	2	GT	0.0926923	0.3	3	(0,GT,2,1638,1638)(1,AAT,3,1107,1105)(2,AG,2,228,228)(3,AC,2,202,202)
64986	chr1	82736626	82736776	ENSG00000233290	intron	171	273	4	TTTC	0.124	0.12	1	(0,TTTC,4,273,273)
66715	chr1	84987164	84987713	MCOLN2	intron	538	942	2	AT	0.164049	0.17	1	(0,AT,2,942,942)
67633	chr1	86215996	86216763	NA	NA	1031	1557	49	AGCCCCCCGCCCGGCCAGCCGCCCCGTCCGGGAGGGAGGTGGGGGGGTC	0.182354	0.21	2	(0,AGCCCCCCGCCCGGCCAGCCGCCCCGTCCGGGAGGGAGGTGGGGGGGTC,49,1246,1011)(1,CT,2,283,283)(2,AGG,3,28,28)
68016	chr1	86797290	86798007	NA	NA	1142	1519	2	AT	0.166565	0.17	1	(0,AT,2,1519,1519)
70145	chr1	89797722	89798263	ENSG00000271949	intron	434	545	40	ACTTCCCAGACGGGGCGGCTGCCGGGCGGAGGGGCTCCTC	0.186357	0.15	1	(0,ACTTCCCAGACGGGGCGGCTGCCGGGCGGAGGGGCTCCTC,40,545,545)
70322	chr1	90027445	90027481	ZNF326	3UTR	37	202	3	AAG	0.0415254	0.2	1	(0,AAG,3,202,202)
70444	chr1	90183785	90184066	NA	NA	347	515	31	AAAAATATAAATTATATAAATATAATTATAT	0.0811429	0.06	1	(0,AAAAATATAAATTATATAAATATAATTATAT,31,472,472)(1,AT,2,43,43)
70579	chr1	90378471	90379457	NA	NA	1625	2391	2	AT	0.221395	0.29	1	(0,AT,2,2391,2391)
70924	chr1	90817965	90818038	LINC02609	intron	90	213	2	AT	0.0791016	0.11	1	(0,AT,2,213,213)
70972	chr1	90891689	90892154	NA	NA	517	707	40	ACTTCCCAGACGGGGTGGCGGCCGGGCAGAGGCGCTCCTC	0.174644	0.22	1	(0,ACTTCCCAGACGGGGTGGCGGCCGGGCAGAGGCGCTCCTC,40,707,707)
71010	chr1	90950256	90950360	ZNF644	intron	200	355	5	AGGGG	0.0867871	0.05	2	(0,AGGGG,5,292,292)(1,AAAAG,5,63,63)
71172	chr1	91168485	91168529	NA	NA	27	1038	2	AT	0.112583	0.18	1	(0,AT,2,956,956)(1,ACAT,4,82,78)
71362	chr1	91459200	91460665	NA	NA	1443	1577	2	AT	0.172947	0.18	1	(0,AT,2,1577,1577)
71519	chr1	91668334	91668368	NA	NA	35	208	2	TC	0.1409	0.27	1	(0,TC,2,208,208)
71520	chr1	91668604	91669396	NA	NA	541	1981	36	AACTGGTCTGGCTGTAACCAAGTGTCTACGTACCGG	0.0100769	0.02	1	(0,AACTGGTCTGGCTGTAACCAAGTGTCTACGTACCGG,36,1981,1981)
71636	chr1	91840381	91840566	TGFBR3	intron	165	408	20	AATATCATGCATGATTTTGT	0.00625	0.01	1	(0,AATATCATGCATGATTTTGT,20,408,408)
72472	chr1	92948601	92948810	DIPK1A	intron	210	340	2	AT	0.165781	0.19	1	(0,AT,2,340,340)
72785	chr1	93344830	93344878	CCDC18-AS1	intron	172	292	2	AT	0.0898289	0.1	1	(0,AT,2,292,292)
74825	chr1	96272549	96272632	NR_110693	intron	105	247	2	AT	0.0937549	0.1	1	(0,AT,2,247,247)
74848	chr1	96311343	96311361	NR_110693	intron	19	134	2	AT	0.161261	0.21	2	(0,AT,2,118,118)(1,AAAAT,5,16,16)
75218	chr1	96762358	96762805	A0A6Q8PFT8	intron	459	948	49	ACCTCCCTCCCGGACGGGGCGGCTGGCCGGGCGGGGGGCTGACCCCCCC	0.173878	0.26	1	(0,ACCTCCCTCCCGGACGGGGCGGCTGGCCGGGCGGGGGGCTGACCCCCCC,49,948,948)
75635	chr1	97323104	97323751	Q12882	intron	665	805	2	AT	0.214904	0.23	1	(0,AT,2,805,805)
76190	chr1	98046156	98046239	NR_046105	exon	85	219	15	ACCGCTGCCGCTGCT	0.128333	0.1	1	(0,ACCGCTGCCGCTGCT,15,219,219)
76578	chr1	98503553	98503594	NA	NA	236	418	2	AT	0.134086	0.17	1	(0,AT,2,418,418)
78109	chr1	100412697	100412792	A0A2R8YEK7	intron	96	272	2	AT	0.0980189	0.11	1	(0,AT,2,272,272)
78358	chr1	100746470	100746595	NA	NA	150	279	4	AAAG	0.112	0.09	1	(0,AAAG,4,279,279)
78741	chr1	101253170	101253971	NA	NA	1418	1534	2	AT	0.167638	0.16	1	(0,AT,2,1534,1534)
78745	chr1	101258572	101258684	NA	NA	37	137	4	TTTC	0.0719008	0.07	1	(0,TTTC,4,137,137)
78945	chr1	101552118	101554212	NA	NA	1972	2555	2	AT	0.172363	0.22	1	(0,AT,2,2555,2555)
79014	chr1	101657855	101658043	LINC01709	intron	135	359	3	TTC	0.0173469	0.02	2	(0,TTC,3,202,202)(1,TCTTCC,6,157,157)
79334	chr1	102093255	102093973	NA	NA	790	1009	2	AT	0.15871	0.12	1	(0,AT,2,1009,1009)
81222	chr1	104562186	104562376	NA	NA	212	486	2	AT	0.113221	0.14	1	(0,AT,2,486,486)
81333	chr1	104712390	104712604	NA	NA	21	219	4	ACAT	0.0196136	0.15	2	(0,ACAT,4,164,164)(1,AT,2,55,55)
81420	chr1	104869619	104870652	NA	NA	1034	1383	2	AT	0.179419	0.17	1	(0,AT,2,1383,1383)
81582	chr1	105074938	105075405	NA	NA	513	639	2	AT	0.093645	0.11	2	(0,AT,2,434,434)(1,ACAT,4,205,205)
82322	chr1	105961366	105961434	LINC01677	intron	654	778	2	AT	0.119422	0.11	1	(0,AT,2,778,778)
82703	chr1	106430959	106431467	NA	NA	476	789	2	AT	0.20751	0.23	1	(0,AT,2,789,789)
83220	chr1	107088846	107088877	NA	NA	33	137	2	AT	0.23809	0.24	1	(0,AT,2,137,137)
83912	chr1	108023102	108023797	NA	NA	776	892	2	AT	0.164439	0.16	1	(0,AT,2,892,892)
84250	chr1	108488924	108489971	NA	NA	1051	1537	49	ACCTCCCTCCCGGACGGGGCGGCTGGCCGGGCGGGGGGCTGACCCCCCC	0.20705	0.27	1	(0,ACCTCCCTCCCGGACGGGGCGGCTGGCCGGGCGGGGGGCTGACCCCCCC,49,1537,1537)
84273	chr1	108522973	108524141	NA	NA	1161	1310	2	AT	0.190475	0.2	1	(0,AT,2,1310,1310)
84460	chr1	108771360	108772609	STXBP3	intron	1267	1466	2	AT	0.162846	0.16	1	(0,AT,2,1466,1466)
84818	chr1	109177123	109177555	ELAPOR1	intron	680	810	40	ACTTCCCAGACGGGGTGGCGGCCGGGCAGAGACGCTCCTC	0.176132	0.19	1	(0,ACTTCCCAGACGGGGTGGCGGCCGGGCAGAGACGCTCCTC,40,810,810)
85525	chr1	110120463	110120695	NA	NA	3123	5148	3	ACC	0.0603937	0.08	2	(0,ACC,3,4611,4608)(1,ACCATC,6,537,531)
86035	chr1	110773773	110774080	NA	NA	207	308	2	AG	0.13587	0.13	1	(0,AG,2,308,308)
86510	chr1	111502000	111502488	NM_020683	intron	476	650	2	AT	0.188037	0.22	1	(0,AT,2,650,650)
86539	chr1	111544734	111545142	NM_001081976	intron	241	619	34	AATTTCTTGGGTATATCCAATTTGGTACATACCC	0.0128625	0.01	1	(0,AATTTCTTGGGTATATCCAATTTGGTACATACCC,34,619,619)
87539	chr1	112773491	112774406	NA	NA	916	1620	49	AGCCCTCCGCCCGGCCAGCCGCCCCGTCCGGGAGGGAGGTGGGGGGGTC	0.182023	0.19	1	(0,AGCCCTCCGCCCGGCCAGCCGCCCCGTCCGGGAGGGAGGTGGGGGGGTC,49,1620,1620)
88016	chr1	113415983	113416518	MAGI3	intron	839	975	25	AATTAATGACACATATTAATTATGT	0.157328	0.13	2	(0,AATTAATGACACATATTAATTATGT,25,847,775)(1,AATT,4,128,128)
90260	chr1	116436915	116437177	NR_125972	intron	2594	2854	2	AT	0.20918	0.21	1	(0,AT,2,2854,2854)
91636	chr1	118318758	118319546	NA	NA	1666	1854	2	AT	0.267588	0.28	1	(0,AT,2,1854,1854)
91678	chr1	118387216	118387580	NA	NA	425	625	2	AT	0.0405849	0.04	2	(0,AT,2,411,411)(1,ACAT,4,180,180)(2,GT,2,34,34)
94013	chr1	121512213	121512281	NA	NA	69	181	2	AG	0.169926	0.18	1	(0,AG,2,181,181)
94442	chr1	124961897	124961908	NA	NA	15	188	4	ATTT	0.193799	0.2	1	(0,ATTT,4,188,188)
94453	chr1	125021249	125022905	NA	NA	5271	15225	171	AAAAACTAGACAGAAGCATTCTCAGAAACTTCTTTGTGATGTGTGCATTCAACTCACAGAGTTGAACCTTTCTTTTGATAGAGCAGTTTTGAAACACTCTTTTTGTAGAATCTGCTAGTGGATATTTGGAGCTCTTTGAGGCCTATGGTGGAAAAGGGAATATCTTCACAT	0.12184	0.15	1	(0,AAAAACTAGACAGAAGCATTCTCAGAAACTTCTTTGTGATGTGTGCATTCAACTCACAGAGTTGAACCTTTCTTTTGATAGAGCAGTTTTGAAACACTCTTTTTGTAGAATCTGCTAGTGGATATTTGGAGCTCTTTGAGGCCTATGGTGGAAAAGGGAATATCTTCACAT,171,15143,15143)(1,CTT,3,82,82)
94504	chr1	125148143	125148210	NA	NA	68	5410	10	ATTCCATTCG	0.150365	0.23	2	(0,ATTCCATTCG,10,4223,4209)(1,ATTCCATTTG,10,1161,1127)(2,ATTCC,5,26,21)
96641	chr1	145909403	145909732	ITGA10	intron	330	485	2	AT	0.0879026	0.12	1	(0,AT,2,485,485)
97661	chr1	147233248	147233541	ENSG00000237188	intron	343	696	5	CCCCG	0.272353	0.27	3	(0,CCCCG,5,493,493)(1,AGG,3,89,89)(2,CT,2,88,88)(3,GGGA,4,26,26)
98070	chr1	147838904	147839486	NA	NA	574	684	2	AG	0.166004	0.17	2	(0,AG,2,475,475)(1,AT,2,209,209)
100315	chr1	150728519	150729126	NA	NA	619	1101	4	CTGG	0.197403	0.32	2	(0,CTGG,4,923,923)(1,CGGGG,5,84,84)(2,AC,2,68,68)(3,CGGG,4,26,26)
100326	chr1	150743497	150744728	CTSS	intron	1393	1608	36	AATATATTATATATTATATGTATATTATGTATACAT	0.0464286	0.04	2	(0,AATATATTATATATTATATGTATATTATGTATACAT,36,1391,1391)(1,ATGT,4,183,183)(2,AT,2,34,34)
100360	chr1	150781269	150782024	NA	NA	756	917	40	AAGTGAGGAGCGCCTCTGCCCGGCCGCCACCCCGTCTGGG	0.150541	0.16	1	(0,AAGTGAGGAGCGCCTCTGCCCGGCCGCCACCCCGTCTGGG,40,917,917)
101048	chr1	151599281	151599630	NA	NA	111	406	6	TCTCCC	0.143673	0.04	1	(0,TCTCCC,6,406,406)
101049	chr1	151600484	151601091	NA	NA	626	1217	49	AGCCCCCCGCCCGGCCAGCCGCCCCGTCCGGGAGGGAGGTGGGGGGGTC	0.304935	0.35	1	(0,AGCCCCCCGCCCGGCCAGCCGCCCCGTCCGGGAGGGAGGTGGGGGGGTC,49,1121,1034)(1,CCG,3,96,96)
101472	chr1	152109604	152110459	Q07283	exon	921	1100	90	ATATTGCCTCTCCCGCTCCTGGCGCCTTCTCTTCTCCCGTTCCTCTCTCAGCAGCTGCTCTTCCTCCTGCTGCAGCTCCTCTTCCTCCCG	0.0659733	0.07	1	(0,ATATTGCCTCTCCCGCTCCTGGCGCCTTCTCTTCTCCCGTTCCTCTCTCAGCAGCTGCTCTTCCTCCTGCTGCAGCTCCTCTTCCTCCCG,90,1100,1100)
101475	chr1	152111894	152112327	Q07283	exon	509	1286	18	AGCTGCTGCTCGCGCCTC	0.126126	0.18	2	(0,AGCTGCTGCTCGCGCCTC,18,970,938)(1,CTG,3,308,308)(2,CCT,3,8,8)
101642	chr1	152354145	152356669	FLG2	exon	2525	2664	39	AAAGCCAGAGGACTGACCTGAGCCAGACCCATGTTGTCC	0.182461	0.19	1	(0,AAAGCCAGAGGACTGACCTGAGCCAGACCCATGTTGTCC,39,2664,2664)
101922	chr1	152719678	152719908	Q5T750	exon	231	339	30	AAACCTATGTGAAGTGCCCAGCTCCCTGCC	0.159905	0.22	1	(0,AAACCTATGTGAAGTGCCCAGCTCCCTGCC,30,339,339)
102191	chr1	153017230	153017305	NA	NA	75	283	2	AT	0.194948	0.23	1	(0,AT,2,283,283)
102370	chr1	153243252	153243271	NA	NA	452	1763	3	GGT	0.145642	0.2	1	(0,GGT,3,1763,1763)
102371	chr1	153244327	153244346	NA	NA	20	1750	3	TGG	0.0793655	0.17	1	(0,TGG,3,1750,1750)
102389	chr1	153256516	153257006	NA	NA	1350	1700	28	AAAACTATATACAGTTATATATGTATGT	0.135434	0.13	1	(0,AAAACTATATACAGTTATATATGTATGT,28,1631,1605)(1,AT,2,69,69)
103219	chr1	154287325	154287910	NA	NA	587	746	40	AAGTGAGGAGCGCCTCTGCCCGGCCGCCGCCCCGTCTGGG	0.156269	0.15	1	(0,AAGTGAGGAGCGCCTCTGCCCGGCCGCCGCCCCGTCTGGG,40,746,746)
104454	chr1	155809518	155810006	Q3T8J9	intron	431	570	2	AT	0.0930078	0.22	1	(0,AT,2,570,570)
104590	chr1	155991252	155991306	ARHGEF2	intron	71	184	8	ACATTGTG	0.155254	0.26	1	(0,ACATTGTG,8,184,184)
105712	chr1	157300371	157300480	NA	NA	110	536	2	AT	0.140392	0.12	1	(0,AT,2,536,536)
106044	chr1	157760627	157760829	FCRL2	intron	204	344	4	AAAG	0.0415602	0.08	2	(0,AAAG,4,235,235)(1,AAGG,4,109,109)
106581	chr1	158473692	158474047	NM_001395749	intron	380	647	4	CCCT	0.132278	0.13	3	(0,CCCT,4,332,332)(1,CCTT,4,158,158)(2,TTTC,4,157,157)
108306	chr1	160580154	160580173	NA	NA	20	217	2	AT	0.162119	0.15	2	(0,AT,2,178,178)(1,AAT,3,39,39)
108632	chr1	160976713	160976857	NA	NA	73	173	2	AT	0.147101	0.12	1	(0,AT,2,173,173)
108636	chr1	160984294	160984784	NA	NA	547	779	3	AAT	0.0989827	0.11	2	(0,AAT,3,593,593)(1,AT,2,186,186)
110169	chr1	162726948	162727566	DDR2	intron	889	1024	2	AT	0.218356	0.22	1	(0,AT,2,936,936)(1,AAAAAT,6,88,88)
110170	chr1	162727952	162728276	DDR2	intron	325	455	2	AT	0.155337	0.17	1	(0,AT,2,455,455)
110809	chr1	163552082	163552391	NA	NA	349	1097	39	ATATATGTATGATGTGCATGCATGCTTCATATACGTATC	0.0226894	0.01	1	(0,ATATATGTATGATGTGCATGCATGCTTCATATACGTATC,39,1097,1097)
110859	chr1	163607249	163607263	NA	NA	15	185	3	ATT	0.1971	0.27	2	(0,ATT,3,132,132)(1,ATTGT,5,53,53)
110926	chr1	163714776	163715653	NA	NA	992	1114	38	AAGTATATATATACACTTATATATATGTGTATATATGT	0.102594	0.09	1	(0,AAGTATATATATACACTTATATATATGTGTATATATGT,38,1078,1007)(1,AT,2,36,36)
112102	chr1	165185476	165185634	NA	NA	595	983	4	AGGG	0.0616461	0.06	2	(0,AGGG,4,858,858)(1,AAGG,4,125,125)
112571	chr1	165761973	165762288	TMCO1	intron	36	346	28	AAAATGTTATAAGGATAACATTTTTATT	0.0272491	0.05	1	(0,AAAATGTTATAAGGATAACATTTTTATT,28,346,346)
112820	chr1	166077566	166078046	FAM78B	intron	357	514	2	AT	0.145111	0.18	1	(0,AT,2,514,514)
113087	chr1	166463461	166464171	NA	NA	756	858	26	AATAGTATATATCATATAGTATACGT	0.0952425	0.08	2	(0,AATAGTATATATCATATAGTATACGT,26,765,765)(1,AT,2,93,93)
113839	chr1	167434892	167435361	ENST00000483825.5	exon	551	1172	12	AGCCCTTCCTCC	0.0952075	0.09	1	(0,AGCCCTTCCTCC,12,1172,1172)
114353	chr1	168119196	168119315	GPR161	intron	123	310	2	AT	0.0802239	0.15	1	(0,AT,2,310,310)
115086	chr1	169055456	169055710	ENSG00000285622	intron	179	297	4	TTTC	0.142528	0.15	2	(0,TTTC,4,155,155)(1,CT,2,142,142)
115107	chr1	169089683	169089769	ENSG00000285622	intron	450	1191	3	AAT	0.165079	0.08	2	(0,AAT,3,1052,1052)(1,ATT,3,72,72)(2,AT,2,67,67)
115293	chr1	169342488	169343029	NME7	intron	393	615	2	AT	0.177249	0.18	1	(0,AT,2,615,615)
115306	chr1	169354623	169355394	NME7	intron	718	881	2	AT	0.225588	0.21	1	(0,AT,2,881,881)
115434	chr1	169540904	169541531	P12259	exon	670	836	54	AAAGGTTTGTCTGGCTGAGGTCTGGAGAAAGGGTCATCTGGCTGAGGTCTGGAG	0.153116	0.17	1	(0,AAAGGTTTGTCTGGCTGAGGTCTGGAGAAAGGGTCATCTGGCTGAGGTCTGGAG,54,836,836)
115537	chr1	169667551	169667573	AK127098	intron	24	164	4	AAAG	0.175223	0.24	1	(0,AAAG,4,164,164)
115647	chr1	169811642	169811893	AK127098	intron	228	612	24	AAATAGATAATAGACAGATTATCT	0.0796481	0.13	2	(0,AAATAGATAATAGACAGATTATCT,24,528,528)(1,AGAT,4,84,84)
116547	chr1	171095733	171095828	ENSG00000231424	intron	1114	1269	2	AT	0.206506	0.21	1	(0,AT,2,1269,1269)
117614	chr1	172571469	172571790	SUCO	intron	322	1081	40	AAGTGAGGAGCGCCTCTGCCCGGCCGCCACCCCGTCTGGG	0.14087	0.2	2	(0,AAGTGAGGAGCGCCTCTGCCCGGCCGCCACCCCGTCTGGG,40,902,850)(1,CCCG,4,179,179)
117708	chr1	172694030	172694761	NA	NA	913	1028	2	AT	0.210625	0.21	1	(0,AT,2,1028,1028)
118370	chr1	173613409	173613715	ENSG00000285777	intron	309	463	47	AGCCCCCGCCCGGCCAGCCGCCCCGTCCGGGAGGGAGGTGGGGGGTC	0.125159	0.19	1	(0,AGCCCCCGCCCGGCCAGCCGCCCCGTCCGGGAGGGAGGTGGGGGGTC,47,463,463)
119419	chr1	175059688	175059831	NA	NA	146	375	2	AT	0.1535	0.22	1	(0,AT,2,375,375)
119899	chr1	175650581	175651236	TNR	intron	1889	3238	21	ATTACTACCCCTCCCCACCTC	0.128446	0.11	1	(0,ATTACTACCCCTCCCCACCTC,21,3238,3238)
120066	chr1	175842845	175842889	NA	NA	527	1961	4	AAGG	0.11225	0.09	2	(0,AAGG,4,1392,1392)(1,AGGG,4,569,569)
120274	chr1	176132539	176133294	COP1	intron	680	912	39	ATATATACACACATATACACATATGTACGTATATATACT	0.0645677	0.05	1	(0,ATATATACACACATATACACATATGTACGTATATATACT,39,912,912)
120456	chr1	176395843	176396911	COP1-DT	intron	1196	1424	49	ACCTCCCTCCCGGACGGGGCGGCTGGCCGGGCGGGGGGCTGACCCCCCC	0.239672	0.25	1	(0,ACCTCCCTCCCGGACGGGGCGGCTGGCCGGGCGGGGGGCTGACCCCCCC,49,1310,1139)(1,CTGG,4,114,114)
121048	chr1	177149029	177149912	ASTN1	intron	887	990	2	AT	0.139426	0.17	1	(0,AT,2,990,990)
121241	chr1	177399076	177399443	ENST00000659805.1	intron	370	674	2	AT	0.129268	0.14	1	(0,AT,2,674,674)
122215	chr1	178695488	178696400	NA	NA	917	1170	4	ATAG	0.06173	0.06	1	(0,ATAG,4,1170,1170)
122455	chr1	179040324	179040796	FAM20B,	intron	473	608	47	ACCTCCCTCCCGGACGGGGCGGCTGGCCGGGCGGGGGCTGACCCCCC	0.188004	0.24	1	(0,ACCTCCCTCCCGGACGGGGCGGCTGGCCGGGCGGGGGCTGACCCCCC,47,552,483)(1,CGGG,4,56,56)
122456	chr1	179040943	179041261	FAM20B,	intron	320	469	40	ATGGCGGCCGGGCAGAGGCGCTCCTCACTTCCCAGATGGG	0.151836	0.17	1	(0,ATGGCGGCCGGGCAGAGGCGCTCCTCACTTCCCAGATGGG,40,469,469)
122536	chr1	179135137	179135421	ABL2	intron	284	452	40	AAGTGAGGAGCATCTCTGCCCGGCCGCCACCCCGTCTGGG	0.148577	0.17	1	(0,AAGTGAGGAGCATCTCTGCCCGGCCGCCACCCCGTCTGGG,40,452,452)
122537	chr1	179135586	179135899	ABL2	intron	314	551	49	ATCCGGGAGGGAGGTGGGGGGGTCAGCCCCCCGCCCGGCCAGCCGCCCC	0.173382	0.21	1	(0,ATCCGGGAGGGAGGTGGGGGGGTCAGCCCCCCGCCCGGCCAGCCGCCCC,49,551,551)
123008	chr1	179783744	179783870	Q96GL9	intron	128	310	2	AT	0.226586	0.22	1	(0,AT,2,310,310)
123174	chr1	180004907	180004955	CEP350	intron	96	203	4	TTTC	0.0629808	0.14	2	(0,TTTC,4,137,137)(1,CTTG,4,66,66)
123631	chr1	180656311	180656721	XPR1	intron	564	664	2	AT	0.165343	0.17	1	(0,AT,2,664,664)
124077	chr1	181261132	181261239	NA	NA	103	288	5	AAAAT	0.0554291	0.02	1	(0,AAAAT,5,288,288)
124213	chr1	181426190	181427717	CACNA1E	intron	1528	1631	16	AACCCCTTCCCATCTC	0.180613	0.18	1	(0,AACCCCTTCCCATCTC,16,1631,1631)
125206	chr1	182720813	182721116	NA	NA	306	406	2	AT	0.151903	0.19	1	(0,AT,2,406,406)
125222	chr1	182741146	182741963	NA	NA	820	1317	4	CGGG	0.328891	0.34	1	(0,CGGG,4,1317,1317)
125334	chr1	182924673	182925130	SHCBP1L	intron	465	685	4	AAGG	0.0854567	0.1	2	(0,AAGG,4,374,374)(1,AAAG,4,256,256)(2,AAAGG,5,55,55)
125522	chr1	183149355	183150266	NA	NA	1289	3545	30	ACACACCACACAGCTCACACCCCTCTCCTC	0.0696629	0.07	1	(0,ACACACCACACAGCTCACACCCCTCTCCTC,30,3545,3545)
126514	chr1	184410610	184410664	Q9H246	intron	62	284	2	AT	0.0539057	0.08	1	(0,AT,2,284,284)
126625	chr1	184559456	184559646	Q9H246	intron	199	311	4	TTCC	0.120168	0.11	1	(0,TTCC,4,311,311)
127412	chr1	185620233	185620397	LINC01350	intron	165	305	2	AT	0.160019	0.2	1	(0,AT,2,305,305)
127877	chr1	186306744	186308317	PRG4	exon	1589	1714	24	AAGGAGCCTGCACCCACCACCACC	0.18105	0.2	1	(0,AAGGAGCCTGCACCCACCACCACC,24,1692,1692)(1,ACC,3,22,22)
127891	chr1	186326973	186327353	TPR	intron	325	915	2	AT	0.140659	0.12	1	(0,AT,2,915,915)
128310	chr1	186878077	186878381	PLA2G4A	intron	392	500	2	AT	0.237649	0.26	1	(0,AT,2,500,500)
129124	chr1	187856046	187856164	NA	NA	129	237	2	AT	0.105543	0.11	1	(0,AT,2,237,237)
129414	chr1	188238733	188239041	NA	NA	354	616	2	AT	0.165517	0.14	1	(0,AT,2,616,616)
129442	chr1	188273935	188273964	NA	NA	77	233	3	ATT	0.203602	0.2	2	(0,ATT,3,119,119)(1,AATT,4,114,114)
130622	chr1	189562105	189562956	NA	NA	986	1198	3	AAT	0.23474	0.17	2	(0,AAT,3,879,879)(1,AT,2,319,319)
130793	chr1	189744855	189744873	NA	NA	31	181	3	ATT	0.0941961	0.3	2	(0,ATT,3,151,151)(1,AT,2,30,30)
130840	chr1	189818198	189818580	NA	NA	331	535	2	AT	0.100414	0.1	1	(0,AT,2,486,486)(1,GT,2,49,49)
131908	chr1	191089267	191089764	ENSG00000285638	intron	460	574	2	AT	0.234451	0.23	1	(0,AT,2,574,574)
132034	chr1	191234622	191234727	NA	NA	164	546	2	AT	0.107722	0.13	1	(0,AT,2,546,546)
132650	chr1	192002549	192003295	LINC02770	intron	724	848	2	AT	0.153846	0.14	1	(0,AT,2,848,848)
133553	chr1	193161499	193162389	Q6P1J9	intron	900	1099	2	AT	0.202803	0.2	1	(0,AT,2,1099,1099)
134072	chr1	193918552	193918798	ENSG00000227240	intron	251	416	41	AAACCCTGAGCTAGACACAGAGTGCTGATTGGTGTATTCAC	0.180948	0.19	1	(0,AAACCCTGAGCTAGACACAGAGTGCTGATTGGTGTATTCAC,41,416,416)
134219	chr1	194098898	194099632	ENSG00000227240	intron	461	1020	2	AT	0.217028	0.19	1	(0,AT,2,1020,1020)
134529	chr1	194481179	194482065	NA	NA	860	1294	2	AT	0.199459	0.2	1	(0,AT,2,1294,1294)
135087	chr1	195074074	195074466	NA	NA	412	520	52	AACTACATCCATGATAACTCTAGAACCTTCTATTCATACTGCCTCCATGCAC	0.0101266	0.01	1	(0,AACTACATCCATGATAACTCTAGAACCTTCTATTCATACTGCCTCCATGCAC,52,520,520)
135789	chr1	195911095	195911262	NA	NA	224	364	2	AT	0.0640449	0.06	1	(0,AT,2,329,329)(1,AC,2,35,35)
136768	chr1	197164660	197164991	Q5SVQ8	intron	305	488	2	AT	0.130206	0.14	1	(0,AT,2,488,488)
137168	chr1	197713729	197713993	DENND1B	intron	509	722	2	AT	0.212596	0.15	1	(0,AT,2,688,688)(1,ATT,3,34,34)
137370	chr1	197993498	197994105	NA	NA	628	786	2	AT	0.190259	0.19	1	(0,AT,2,747,747)(1,AAT,3,39,39)
138027	chr1	198841820	198842183	MIR181A1HG	intron	481	626	29	AAAAATATATATTATATTCTTATTTATAT	0.0752124	0.05	1	(0,AAAAATATATATTATATTCTTATTTATAT,29,626,626)
138532	chr1	199478440	199478990	NA	NA	396	615	2	AT	0.120281	0.15	2	(0,AT,2,533,533)(1,AC,2,82,82)
139601	chr1	200816606	200816714	Q08AD1	intron	786	1056	2	GT	0.0424315	0.06	3	(0,GT,2,676,676)(1,AT,2,196,196)(2,AC,2,184,184)
139702	chr1	200926153	200926253	NA	NA	96	296	5	ATTTT	0.118862	0.1	2	(0,ATTTT,5,256,256)(1,ACTTT,5,40,40)
139960	chr1	201255823	201258601	NA	NA	3292	4017	8	ATGGAGTG	0.12292	0.12	1	(0,ATGGAGTG,8,4017,4017)
140733	chr1	202172307	202172878	NA	NA	692	1739	2	AT	0.18639	0.17	1	(0,AT,2,1739,1739)
140777	chr1	202204190	202205993	Q9HBX8	intron	4993	5940	2	AC	0.270067	0.27	1	(0,AC,2,5940,5940)
141170	chr1	202672763	202672793	SYT2	intron	404	511	6	AGGGGG	0.0637153	0.13	2	(0,AGGGGG,6,452,452)(1,AGGG,4,59,59)
141853	chr1	203499871	203500536	OPTC	intron	1008	1523	3	ACC	0.108797	0.09	2	(0,ACC,3,1276,1276)(1,ACCTCC,6,247,239)
141879	chr1	203529210	203529734	NA	NA	526	1141	47	ATGCAGTAGGATGCTGTCCCCCCAGTTCCTGTTTCCCTGCTGCCCCC	0.0840672	0.06	1	(0,ATGCAGTAGGATGCTGTCCCCCCAGTTCCTGTTTCCCTGCTGCCCCC,47,1141,1141)
141945	chr1	203603892	203604181	NA	NA	290	394	4	ATCC	0.0828788	0.06	2	(0,ATCC,4,326,326)(1,ACCC,4,68,68)
142191	chr1	203919164	203919938	NA	NA	1030	1327	48	ACCTCCCTCCCGGACGGGGCGGCTGGCCGGGCGGGGGGCTGACCCCCC	0.383671	0.2	1	(0,ACCTCCCTCCCGGACGGGGCGGCTGGCCGGGCGGGGGGCTGACCCCCC,48,1327,1327)
142233	chr1	203973974	203973995	NA	NA	22	151	2	AT	0.169624	0.26	1	(0,AT,2,151,151)
142454	chr1	204208423	204208502	GOLT1A	intron	88	217	2	AT	0.116054	0.16	1	(0,AT,2,217,217)
142702	chr1	204471059	204471733	PIK3C2B	intron	550	1150	25	ATTCTCACATGATGGCTTCACTGGT	0.000279851	0	1	(0,ATTCTCACATGATGGCTTCACTGGT,25,1150,1150)
143943	chr1	205981364	205982059	RAB7B	intron	556	769	35	AATGTTAACTGAACACCTACTCTGGTTTCTTTCAC	0.0802444	0.08	1	(0,AATGTTAACTGAACACCTACTCTGGTTTCTTTCAC,35,769,769)
143947	chr1	205985710	205985853	RAB7B	intron	306	810	18	ACCAGGCCCACCATCCCC	0.130914	0.14	2	(0,ACCAGGCCCACCATCCCC,18,717,692)(1,ATCCCCACC,9,93,93)
144016	chr1	206063799	206064240	RHEX	intron	442	1022	3	CCG	0.457698	0.29	2	(0,CCG,3,850,850)(1,GGGA,4,128,121)(2,CT,2,44,43)
144357	chr1	206524530	206524710	RASSF5	intron	783	1484	2	AT	0.194676	0.23	1	(0,AT,2,1484,1484)
144575	chr1	206781842	206782083	19	intron	166	348	26	ATATATATGTATATAGTTATATATAC	0.0359515	0.03	1	(0,ATATATATGTATATAGTTATATATAC,26,348,348)
144922	chr1	207213743	207214048	NA	NA	344	916	2	AT	0.105132	0.16	1	(0,AT,2,916,916)
145372	chr1	207846722	207846917	MIR29B2CHG	intron	196	318	30	ATATGTATGTATACATACATTCAGGTATGT	0.0657993	0.02	1	(0,ATATGTATGTATACATACATTCAGGTATGT,30,318,318)
146947	chr1	209770290	209772118	TRAF3IP3	intron	1829	1969	40	ATGTGGAGGTGTGTGTGTGCAGGTGGAGGTGTGCGTGTGC	0.141264	0.14	1	(0,ATGTGGAGGTGTGTGTGTGCAGGTGGAGGTGTGCGTGTGC,40,1947,1947)(1,GT,2,22,22)
147580	chr1	210653882	210654230	HHAT	intron	3735	6879	2	GT	0.451713	0.44	1	(0,GT,2,6879,6879)
147621	chr1	210718225	210718702	A0A1X7SBS6	intron	673	1026	2	AT	0.170317	0.17	1	(0,AT,2,986,986)(1,AC,2,40,40)
148153	chr1	211460481	211460931	NA	NA	964	1126	49	AGCCCTCCGCCCGGCCAGCCGCCCCGTCCGGGAGGGAGGTGGGGGGGTC	0.172452	0.17	1	(0,AGCCCTCCGCCCGGCCAGCCGCCCCGTCCGGGAGGGAGGTGGGGGGGTC,49,1126,1126)
148212	chr1	211535089	211535187	NA	NA	140	277	4	CTTT	0.0417828	0.05	3	(0,CTTT,4,180,180)(1,TTCC,4,62,62)(2,CTTCCTTT,8,35,35)
148283	chr1	211609086	211609111	NA	NA	38	152	2	AT	0.0981955	0.11	1	(0,AT,2,152,152)
149006	chr1	212549441	212549582	NR_125985	intron	156	679	4	AGGG	0.0922674	0.06	2	(0,AGGG,4,569,569)(1,AG,2,56,56)(2,AAGG,4,54,54)
149147	chr1	212724649	212725256	NA	NA	613	718	3	CCG	0.339926	0.31	2	(0,CCG,3,578,578)(1,AGG,3,117,117)(2,GT,2,23,23)
149191	chr1	212778805	212779949	NSL1	intron	1145	1392	49	AGCCCCCCGCCCGGCCAGCCGCCCCGTCCGGGAGGGAGGTGGGGGGGTC	0.256075	0.21	1	(0,AGCCCCCCGCCCGGCCAGCCGCCCCGTCCGGGAGGGAGGTGGGGGGGTC,49,1392,1392)
149604	chr1	213375226	213375245	NA	NA	20	158	4	ACAT	0.145064	0.18	1	(0,ACAT,4,158,158)
150840	chr1	215006998	215007227	KCNK2	intron	238	432	2	AT	0.0589366	0	2	(0,AT,2,384,384)(1,GT,2,48,48)
151469	chr1	215836456	215836566	USH2A	intron	113	283	2	AT	0.0903208	0.09	1	(0,AT,2,283,283)
151524	chr1	215912441	215912536	USH2A	intron	35	167	2	AT	0.0721561	0.16	1	(0,AT,2,167,167)
151633	chr1	216050561	216050622	USH2A	intron	73	265	5	CCTTT	0.0627536	0.02	2	(0,CCTTT,5,223,223)(1,TTTC,4,42,42)
151870	chr1	216355306	216355404	USH2A	intron	91	235	4	AAAG	0.0746154	0.1	2	(0,AAAG,4,202,202)(1,AT,2,33,33)
152241	chr1	216779101	216779576	ESRRG	intron	1102	1457	26	AAATATATATATATATTTATATATAT	0.115561	0.11	1	(0,AAATATATATATATATTTATATATAT,26,1457,1457)
153681	chr1	218598433	218599170	NA	NA	1042	1165	61	AAAAGCAGAGAAGGGGTAGAGACAAGGAGAGAAGGGGTTGGGGTACTTGCCCCTTCCCCAG	0.0900203	0.08	1	(0,AAAAGCAGAGAAGGGGTAGAGACAAGGAGAGAAGGGGTTGGGGTACTTGCCCCTTCCCCAG,61,1165,1165)
153760	chr1	218721107	218721234	NA	NA	70	170	2	AT	0.113625	0.11	1	(0,AT,2,170,170)
154385	chr1	219545406	219546367	NA	NA	923	1486	37	AAGTGAGGGGCGCCTCTGCCCGGCCGCCCCGTCTGGG	0.191589	0.21	2	(0,AAGTGAGGGGCGCCTCTGCCCGGCCGCCCCGTCTGGG,37,1172,1172)(1,AGG,3,182,182)(2,CCG,3,132,131)
154642	chr1	219921873	219921970	SLC30A10	intron	98	236	2	AG	0.0716475	0.14	2	(0,AG,2,157,157)(1,GT,2,79,79)
154671	chr1	219960243	219961069	NA	NA	932	2562	2	AT	0.128958	0.12	1	(0,AT,2,2562,2562)
154760	chr1	220078595	220078608	NM_006085	intron	15	129	2	AT	0.121085	0.19	1	(0,AT,2,129,129)
155038	chr1	220466201	220467132	NA	NA	1032	1231	4	CGGG	0.304179	0.33	1	(0,CGGG,4,1126,1126)(1,CCT,3,105,105)
155370	chr1	220952006	220952782	NA	NA	800	949	23	ATATATATCTTCTATATATATGC	0.157941	0.11	1	(0,ATATATATCTTCTATATATATGC,23,949,949)
155412	chr1	221001912	221002541	NA	NA	634	846	4	ATCT	0.110926	0.11	1	(0,ATCT,4,817,817)(1,ATGT,4,29,29)
156163	chr1	221920208	221920356	NR_149057	intron	143	272	2	AT	0.115409	0.12	1	(0,AT,2,272,272)
156343	chr1	222138042	222138950	ENSG00000236230	intron	1036	1422	2	AT	0.150255	0.12	1	(0,AT,2,1366,1366)(1,ACAT,4,56,56)
156895	chr1	222936525	222937104	A0A6Q8PG23	intron	579	697	2	AT	0.186216	0.18	1	(0,AT,2,697,697)
157186	chr1	223329810	223329844	SUSD4	intron	34	153	4	ATGG	0.120294	0.14	2	(0,ATGG,4,116,116)(1,ACAGATGG,8,37,37)
157301	chr1	223478891	223479345	NA	NA	1334	3873	3	AGG	0.223132	0.31	1	(0,AGG,3,3873,3873)
157399	chr1	223635542	223636907	A6NHC0	intron	1275	3188	91	AAAATTCTTACTGACTGAATTCACCTCAGTGTAATTGTATCAAAGGTTATTTGAAAACTCAGACCTTGAGTAGTCAATCACTAGTAAAGCT	0.00947761	0.01	1	(0,AAAATTCTTACTGACTGAATTCACCTCAGTGTAATTGTATCAAAGGTTATTTGAAAACTCAGACCTTGAGTAGTCAATCACTAGTAAAGCT,91,3188,3188)
157581	chr1	223876500	223876846	NA	NA	349	686	28	AAATATGCAGATATGTTTTGCATATGCT	0.0999254	0.1	1	(0,AAATATGCAGATATGTTTTGCATATGCT,28,686,686)
158268	chr1	224750984	224751152	NA	NA	165	790	2	AC	0.0377148	0.04	1	(0,AC,2,790,790)
159623	chr1	226622675	226622825	NA	NA	299	3775	19	AACCTGCACTCCAGTTGGT	0.0277256	0.05	1	(0,AACCTGCACTCCAGTTGGT,19,3775,3775)
159884	chr1	226955313	226957294	Q8NI60	intron	2075	2530	32	ACACTCTCCCTGGCTCCCACTCTCCCTGGTTC	0.12141	0.12	1	(0,ACACTCTCCCTGGCTCCCACTCTCCCTGGTTC,32,2530,2530)
159885	chr1	226959973	226960669	Q8NI60	intron	1101	1244	3	TGG	0.189962	0.19	1	(0,TGG,3,1244,1244)
159897	chr1	226978925	226978949	Q8NI60	intron	26	417	2	AC	0.127243	0.36	1	(0,AC,2,417,417)
160410	chr1	227710581	227711055	NA	NA	483	953	4	CGGG	0.238004	0.31	1	(0,CGGG,4,921,921)(1,TGGCC,5,32,32)
160571	chr1	227934739	227935329	WNT9A	intron	591	712	32	ATACAGAGCCTGAGTCACAGCCTCAGTTCACC	0.180323	0.19	1	(0,ATACAGAGCCTGAGTCACAGCCTCAGTTCACC,32,712,712)
160598	chr1	227959160	227959269	NA	NA	110	238	5	ATTTT	0.0546629	0.05	1	(0,ATTTT,5,217,217)(1,ATATTTT,7,21,21)
160742	chr1	228173946	228174515	IBA57	intron	394	602	16	TCGCTGTGGGCGTGGC	0.15214	0.1	2	(0,TCGCTGTGGGCGTGGC,16,526,491)(1,CTG,3,57,57)(2,CCTG,4,19,15)
161002	chr1	228536318	228536798	NA	NA	481	2029	70	AATGCCTGGGGTCACCCAGGAGTCTCTATCATTAGAATGCCTGGGGTCGCCCAGGTGTCTCTATCATTAG	0.161321	0.19	1	(0,AATGCCTGGGGTCACCCAGGAGTCTCTATCATTAGAATGCCTGGGGTCGCCCAGGTGTCTCTATCATTAG,70,1939,1855)(1,AG,2,65,65)(2,CT,2,25,25)
161006	chr1	228542313	228542950	NA	NA	638	850	35	AATGCCTGGGGTTGCCCAGGTGTCTCTATCATTAG	0.183639	0.2	1	(0,AATGCCTGGGGTTGCCCAGGTGTCTCTATCATTAG,35,850,850)
161008	chr1	228544232	228544581	NA	NA	625	880	35	AATGCCTGTGGTCACCCAGGTGTCTCTCTCATTAG	0.173075	0.19	1	(0,AATGCCTGTGGTCACCCAGGTGTCTCTCTCATTAG,35,880,880)
161009	chr1	228547436	228547736	NA	NA	301	1915	35	AATGCCTGGGGTCACCCAGGTGTCTCTATCATTAG	0.170282	0.21	1	(0,AATGCCTGGGGTCACCCAGGTGTCTCTATCATTAG,35,1915,1915)
161013	chr1	228553781	228554416	NA	NA	636	1254	35	AATGCCTGGAGTCGCCCAGGTGTCTCTATCATTAG	0.139481	0.17	1	(0,AATGCCTGGAGTCGCCCAGGTGTCTCTATCATTAG,35,1254,1254)
161239	chr1	228846741	228847060	NA	NA	326	836	2	AT	0.181349	0.16	1	(0,AT,2,836,836)
161750	chr1	229425687	229425957	NA	NA	249	367	23	AAGAAGAGAAGAGGAGGAGGAGG	0.127077	0.07	1	(0,AAGAAGAGAAGAGGAGGAGGAGG,23,340,340)(1,AGG,3,27,27)
161862	chr1	229587039	229587218	NA	NA	230	630	25	AACCTCCTCTTCATCCTTTCCCCTG	0.0231853	0.01	1	(0,AACCTCCTCTTCATCCTTTCCCCTG,25,630,630)
162140	chr1	229931838	229932179	NA	NA	344	457	40	ACTTCCCAGACGGGGCGGCTGCCGGGCAGAGGGGCTCCTC	0.130389	0.14	1	(0,ACTTCCCAGACGGGGCGGCTGCCGGGCAGAGGGGCTCCTC,40,457,457)
162333	chr1	230198272	230198532	GALNT2	intron	262	456	39	ACAGCAGCCCAGGAGCGTACGAGGAGTGGCAGGGGCAGG	0.052854	0.04	1	(0,ACAGCAGCCCAGGAGCGTACGAGGAGTGGCAGGGGCAGG,39,456,456)
162482	chr1	230394565	230395980	PGBD5	intron	1417	1578	59	ATTCCCACCCTCCTCCCCTCCTCTCCTCACACTCCTCCCCATCCCCGAGCTCCTCTCTC	0.151437	0.16	2	(0,ATTCCCACCCTCCTCCCCTCCTCTCCTCACACTCCTCCCCATCCCCGAGCTCCTCTCTC,59,1354,1330)(1,CCCT,4,193,193)(2,CCT,3,31,31)
162483	chr1	230396115	230396325	PGBD5	intron	169	379	21	ACACTCCTCCCTTTTACCCCC	0.123493	0.19	3	(0,ACACTCCTCCCTTTTACCCCC,21,184,184)(1,CTTT,4,128,128)(2,CCT,3,67,67)
162616	chr1	230566385	230566509	NA	NA	125	337	2	AT	0.156511	0.18	1	(0,AT,2,337,337)
162856	chr1	230872111	230872122	ENSG00000223393	intron	12	113	5	GTTTT	0.169145	0.14	2	(0,GTTTT,5,96,96)(1,GT,2,17,17)
162984	chr1	231047186	231047791	NA	NA	771	2283	4	TTCC	0.149465	0.16	2	(0,TTCC,4,1334,1321)(1,CCT,3,816,816)(2,CCTTT,5,133,133)
163039	chr1	231121796	231122160	NA	NA	614	775	30	AAAATGAATTTAATTAAATAAATTTAATTG	0.076367	0.07	2	(0,AAAATGAATTTAATTAAATAAATTTAATTG,30,661,631)(1,AAATGAATTTAATT,14,114,114)
163101	chr1	231202005	231202341	TRIM67	intron	715	909	3	AGG	0.192605	0.2	1	(0,AGG,3,909,909)
163970	chr1	232331474	232332065	NA	NA	593	1332	4	CCCG	0.333946	0.26	3	(0,CCCG,4,591,591)(1,CT,2,351,351)(2,GGGA,4,324,324)(3,AGC,3,66,66)
164023	chr1	232415684	232416163	SIPA1L2	exon	420	626	40	AACACGGGCACCACTGTCCCTCCCAGAGTCAGTCAGTCAG	0.0861111	0.09	1	(0,AACACGGGCACCACTGTCCCTCCCAGAGTCAGTCAGTCAG,40,626,626)
164279	chr1	232754741	232761502	NA	NA	6764	6895	23	ATATCTGGCTATGTTACTCCCCC	0.170021	0.17	1	(0,ATATCTGGCTATGTTACTCCCCC,23,6895,6895)
164977	chr1	233594405	233594942	NA	NA	557	697	35	AAATACATATGCATATATATTATGTATATATACAT	0.112632	0.1	1	(0,AAATACATATGCATATATATTATGTATATATACAT,35,662,662)(1,AT,2,35,35)
165048	chr1	233672555	233672671	NA	NA	124	260	2	AT	0.128234	0.14	1	(0,AT,2,260,260)
165140	chr1	233806603	233806629	NA	NA	37	145	2	AT	0.0228517	0.15	1	(0,AT,2,145,145)
165536	chr1	234325935	234326132	NA	NA	189	426	3	AAG	0.0594151	0.04	3	(0,AAG,3,290,290)(1,AAGAGG,6,84,84)(2,AGGATGG,7,52,52)
165843	chr1	234662980	234663436	ENSG00000228044	intron	457	672	9	ACCTCACTC	0.158333	0.16	1	(0,ACCTCACTC,9,672,672)
165861	chr1	234680436	234680713	ENSG00000228044	intron	278	393	4	AAGG	0.173346	0.19	2	(0,AAGG,4,269,269)(1,AAAG,4,103,103)(2,AG,2,21,21)
166410	chr1	235308880	235309672	ARID4B	intron	795	903	3	AGG	0.173825	0.33	2	(0,AGG,3,538,538)(1,CCG,3,365,365)
166930	chr1	236003057	236003232	NID1	intron	176	311	27	AACGACTGGTAGTTGTCACTCCTAGTG	0.0486552	0.05	1	(0,AACGACTGGTAGTTGTCACTCCTAGTG,27,311,311)
167007	chr1	236097077	236097409	NA	NA	2975	9103	29	AATGGAGCAGGTGGCCAGGGGTGACTCAG	0.0339444	0.03	1	(0,AATGGAGCAGGTGGCCAGGGGTGACTCAG,29,9103,9103)
167010	chr1	236098331	236098599	NA	NA	287	395	5	AAGGG	0.0967928	0.1	2	(0,AAGGG,5,266,266)(1,AAGG,4,129,129)
167085	chr1	236186198	236186362	GPR137B	intron	349	489	2	AT	0.123654	0.17	1	(0,AT,2,489,489)
167109	chr1	236245295	236245581	ERO1B	intron	134	484	2	AT	0.114583	0.18	1	(0,AT,2,484,484)
167473	chr1	236713594	236715065	A0A494C031	intron	6714	9127	67	AAGAGACTGATAGCTTCATTCCTCACTGTGTGTTTATGTATACACAGATACCACTGAAGGGATATGC	0.00694712	0.01	1	(0,AAGAGACTGATAGCTTCATTCCTCACTGTGTGTTTATGTATACACAGATACCACTGAAGGGATATGC,67,9127,9127)
167503	chr1	236755585	236757289	P35609	intron	970	4940	49	AATAGAGTATATACTGCAGAGTGCCCGCTGCCACTGTTAGAACCCTGGT	0.0327985	0.02	1	(0,AATAGAGTATATACTGCAGAGTGCCCGCTGCCACTGTTAGAACCCTGGT,49,4940,4940)
167933	chr1	237282076	237282088	RYR2	intron	13	358	3	CTG	0.150658	0.5	1	(0,CTG,3,358,358)
168698	chr1	238244657	238244751	ENSG00000234464	intron	115	220	2	AT	0.120402	0.14	1	(0,AT,2,220,220)
169012	chr1	238641377	238642242	NA	NA	1565	1999	4	AATT	0.217369	0.27	2	(0,AATT,4,1745,1745)(1,ATT,3,254,254)
169264	chr1	238969962	238970193	NA	NA	174	343	4	TTTC	0.0737251	0.02	1	(0,TTTC,4,320,320)(1,CCTTTCTTCTT,11,23,23)
169913	chr1	239732168	239732975	NR_164748	intron	781	1096	26	AATATCTCACTTAGATAAGTATACCT	0.0248141	0.03	1	(0,AATATCTCACTTAGATAAGTATACCT,26,1096,1096)
170206	chr1	240082924	240083324	FMN2	intron	314	425	2	AT	0.11572	0.12	1	(0,AT,2,391,391)(1,AC,2,34,34)
170293	chr1	240184922	240185219	FMN2	intron	1798	5502	29	ATACCTTCCCCCTTCTCTTTCTCCCTCCT	0.0387861	0.04	1	(0,ATACCTTCCCCCTTCTCTTTCTCCCTCCT,29,5502,5502)
170312	chr1	240207539	240208479	FMN2	exon	942	1469	33	ATACCCCCTCCGCCCCCTCTACCCGGAGCGGGC	0.0924901	0.09	1	(0,ATACCCCCTCCGCCCCCTCTACCCGGAGCGGGC,33,1469,1469)
170440	chr1	240405961	240406389	FMN2	intron	403	556	31	AAGCAGCCTCGGGAGTGGGGGGAGCGAAGGG	0.0471933	0.04	1	(0,AAGCAGCCTCGGGAGTGGGGGGAGCGAAGGG,31,556,556)
170739	chr1	240777777	240778245	Q5T3H5	intron	567	861	49	AAAGGCCCTGACTCCTAATACCATCACCTTCATGATCTAATGACCTTCC	0.0302622	0.02	1	(0,AAAGGCCCTGACTCCTAATACCATCACCTTCATGATCTAATGACCTTCC,49,861,861)
171496	chr1	241674816	241675343	3	intron	986	1972	19	CCCTCCCTCCTTCCTTCCT	0.111631	0.07	1	(0,CCCTCCCTCCTTCCTTCCT,19,1895,1868)(1,TTCC,4,77,77)
172086	chr1	242393208	242393776	Q8N7P1	intron	591	711	2	AT	0.181812	0.18	1	(0,AT,2,711,711)
172087	chr1	242394071	242394988	Q8N7P1	intron	1045	1276	2	AT	0.203485	0.21	1	(0,AT,2,1276,1276)
172310	chr1	242684238	242684365	NA	NA	121	399	2	AT	0.114179	0.14	1	(0,AT,2,399,399)
172321	chr1	242694993	242695414	NA	NA	435	661	2	AT	0.235279	0.25	1	(0,AT,2,661,661)
173270	chr1	243998713	243998727	NR_033883	intron	65	167	2	AC	0.167585	0.21	1	(0,AC,2,167,167)
173515	chr1	244275126	244276572	NA	NA	1265	1367	2	AG	0.231667	0.22	1	(0,AG,2,1367,1367)
173626	chr1	244397792	244397940	ENSG00000240963	intron	149	634	5	CAAAA	0.0923881	0.02	1	(0,CAAAA,5,634,634)
173695	chr1	244486252	244487314	CATSPERE	intron	1062	1240	59	ATGTGGAGTACTCGTGGGCCAGGTGTAGACCCTCGTAGTCACCTGGTGGGTGGTCCAGC	0.0564925	0.06	1	(0,ATGTGGAGTACTCGTGGGCCAGGTGTAGACCCTCGTAGTCACCTGGTGGGTGGTCCAGC,59,1240,1240)
173809	chr1	244621004	244621345	CATSPERE	intron	329	630	2	AT	0.138783	0.14	1	(0,AT,2,630,630)
174026	chr1	244918708	244918852	NA	NA	144	272	20	ACCCGGGGAGGCAGGCGGGG	0.0210595	0.04	1	(0,ACCCGGGGAGGCAGGCGGGG,20,272,272)
174040	chr1	244937057	244937248	NA	NA	239	1378	18	ATTGGGAGGGATGGAGGG	0.0913636	0.09	3	(0,ATTGGGAGGGATGGAGGG,18,496,496)(1,AGGGATTGTGGGGGATGG,18,488,467)(2,AGGGATGGAGGGATTGG,17,394,365)
174178	chr1	245102848	245103736	EFCAB2	intron	1599	2219	89	AAGCATTGTTTATTTCAGTCCTCCACCCTGTGAGGCTGAGGAGGATCAGAGGTGGTCCTCTATGGTCAGGAGGGGGGACCAGAGAGGCC	0.0215672	0.02	1	(0,AAGCATTGTTTATTTCAGTCCTCCACCCTGTGAGGCTGAGGAGGATCAGAGGTGGTCCTCTATGGTCAGGAGGGGGGACCAGAGAGGCC,89,2219,2219)
174724	chr1	245774620	245774742	SMYD3	intron	124	283	6	TCTCCC	0.208926	0.22	1	(0,TCTCCC,6,283,283)
174855	chr1	245974466	245977076	SMYD3	intron	2347	4937	24	AAAGCCATCGTCTCCGGCCCAGGG	0.0479291	0.05	1	(0,AAAGCCATCGTCTCCGGCCCAGGG,24,4937,4937)
174862	chr1	245992483	245993000	SMYD3	intron	431	573	47	AATGGCGGTCATGGGGCCTGGAGTGGTCATGGATCGGCCACTTCTAG	0.018312	0.03	1	(0,AATGGCGGTCATGGGGCCTGGAGTGGTCATGGATCGGCCACTTCTAG,47,573,573)
174892	chr1	246024294	246025342	SMYD3	intron	1371	2167	32	AAGTGGACAGCATCTAGGAAGGGAGATACAGC	0.0410674	0.04	1	(0,AAGTGGACAGCATCTAGGAAGGGAGATACAGC,32,2167,2167)
174922	chr1	246071729	246072472	SMYD3	intron	744	3296	57	ATTCGTGTGCTTTCCACTGTGCTCACTGTGGATGCATCGTGTTAGTTCTGGGGAGGG	0.0505556	0.05	1	(0,ATTCGTGTGCTTTCCACTGTGCTCACTGTGGATGCATCGTGTTAGTTCTGGGGAGGG,57,3296,3296)
175047	chr1	246232442	246234620	SMYD3	intron	2181	3541	49	AATTCACACTGTGATGAACATATACCACACAGAGGAGAAGCACTCCTTC	0.0539739	0.04	1	(0,AATTCACACTGTGATGAACATATACCACACAGAGGAGAAGCACTCCTTC,49,3541,3541)
175061	chr1	246251400	246252297	SMYD3	intron	836	1239	31	ACACTGTGCCCGGCTTTAGTAGGTGCCTCGG	0.0315242	0.02	1	(0,ACACTGTGCCCGGCTTTAGTAGGTGCCTCGG,31,1239,1239)
175077	chr1	246275333	246276977	SMYD3	intron	1318	1893	83	AATACTAACTCTGTTTTTTCACTAGCCGTATTAACACTGGCAAGTTATTTAATGTCTCTAGTGGAGTCTGATGCCCATGTTTG	0.0368773	0.04	1	(0,AATACTAACTCTGTTTTTTCACTAGCCGTATTAACACTGGCAAGTTATTTAATGTCTCTAGTGGAGTCTGATGCCCATGTTTG,83,1893,1893)
175100	chr1	246324967	246325317	SMYD3	intron	608	3406	28	AAGGAGTCGGGGGGCGGGAAGGAGGGAG	0.0288077	0.02	1	(0,AAGGAGTCGGGGGGCGGGAAGGAGGGAG,28,3406,3406)
175143	chr1	246387836	246389890	SMYD3	intron	1741	2985	62	AAAATCACCTCGAGGTTGAAGTCAGTTTCTGGGGACCTCCTTGTAGAAAGCATTCATTCTTG	0.0118511	0.01	1	(0,AAAATCACCTCGAGGTTGAAGTCAGTTTCTGGGGACCTCCTTGTAGAAAGCATTCATTCTTG,62,2985,2985)
175147	chr1	246395584	246395843	SMYD3	intron	207	601	28	AACCCACCACGGTCAGACAGGGAAGACG	0.0848134	0.08	1	(0,AACCCACCACGGTCAGACAGGGAAGACG,28,601,601)
175179	chr1	246429759	246430206	SMYD3	intron	393	666	56	AAATAATCATACGAGAAACGGTAACTCCTGCCTCAAGGATATGACTGGCAAGTACT	0.00727273	0.02	1	(0,AAATAATCATACGAGAAACGGTAACTCCTGCCTCAAGGATATGACTGGCAAGTACT,56,666,666)
175213	chr1	246483927	246485337	SMYD3	intron	1359	1672	52	AAAATACCTAAACCATTGCACTAGTTACACCTGAAAACACATCACTTCAACC	0.0439245	0.04	1	(0,AAAATACCTAAACCATTGCACTAGTTACACCTGAAAACACATCACTTCAACC,52,1672,1672)
175231	chr1	246519876	246522094	NR_040002	intron	2003	2218	18	ATGGGCCACGCTCCCTAG	0.0923396	0.09	2	(0,ATGGGCCACGCTCCCTAG,18,1398,1398)(1,AACCACGCTCCCTAGATG,18,820,820)
175298	chr1	246613628	246613714	CNST	intron	1054	1457	3	CCT	0.148808	0.19	2	(0,CCT,3,781,781)(1,TC,2,676,676)
175300	chr1	246619811	246620934	CNST	intron	1019	1772	52	AACACTACAGGGAGGACGGCTTCAGTCGTGCATACACACGATGGGCTCTGGG	0.056996	0.06	1	(0,AACACTACAGGGAGGACGGCTTCAGTCGTGCATACACACGATGGGCTCTGGG,52,1772,1772)
175317	chr1	246642812	246642868	CNST	intron	957	1065	6	ATGGTG	0.0302416	0.04	2	(0,ATGGTG,6,672,672)(1,ATG,3,393,393)
175421	chr1	246782946	246783650	LINC01341	exon	705	1245	54	AAGAGACCCCCAGACCACAGCCTTCCAGAAGCCTCCATCTACACACCGTGTCAC	0.0430827	0.03	1	(0,AAGAGACCCCCAGACCACAGCCTTCCAGAAGCCTCCATCTACACACCGTGTCAC,54,1245,1245)
175425	chr1	246785645	246786006	LINC01341	intron	1172	4561	30	ATCCTCACCTCCTGAGTCCCGTCCCCGTGG	0.0420229	0.03	1	(0,ATCCTCACCTCCTGAGTCCCGTCCCCGTGG,30,4561,4561)
175428	chr1	246793193	246793734	NA	NA	541	1085	78	AAACGCACAGAGACAGAAGGTGGGACACTGGCTCCCAGGGCTGGAGGGGGAGGGGTTATCTGAGGTCCCCCCATCGTC	0.0585985	0.05	1	(0,AAACGCACAGAGACAGAAGGTGGGACACTGGCTCCCAGGGCTGGAGGGGGAGGGGTTATCTGAGGTCCCCCCATCGTC,78,1085,1085)
175567	chr1	246987017	246987983	ZNF695	exon	1034	1194	84	AAAAGCTTTGCCACATTCTTCACATTTGTAGGGTTTCTCTCCAGTATGAATTCTCTTATGTTGAGTAAGGTATGAGAACCAGTT	0.16756	0.19	1	(0,AAAAGCTTTGCCACATTCTTCACATTTGTAGGGTTTCTCTCCAGTATGAATTCTCTTATGTTGAGTAAGGTATGAGAACCAGTT,84,1194,1194)
175606	chr1	247032416	247032714	ZNF670-ZNF695	intron	299	528	47	AGCCCCCGCCCGGCCAGCCGCCCCGTCCGGGAGGGAGGTGGGGGGTC	0.0729388	0.17	1	(0,AGCCCCCGCCCGGCCAGCCGCCCCGTCCGGGAGGGAGGTGGGGGGTC,47,528,528)
175655	chr1	247115870	247118988	NA	NA	3437	4327	46	AAGGTCATCACGGGGAGGGGGCGTGTCCCTGTGGGGGGGTGACAGC	0.0220531	0.03	1	(0,AAGGTCATCACGGGGAGGGGGCGTGTCCCTGTGGGGGGGTGACAGC,46,4327,4327)
175662	chr1	247128851	247130030	ZNF124	intron	1863	7064	62	ATTCAGGAGATGAGAGGGAGGGTGGACATTGAGTACTTCCCCCAGCAGGATGGGGTGGGAGG	0.0117611	0.01	1	(0,ATTCAGGAGATGAGAGGGAGGGTGGACATTGAGTACTTCCCCCAGCAGGATGGGGTGGGAGG,62,7064,7064)
175698	chr1	247189939	247190578	NA	NA	640	887	84	AAAGGCTTTGCCACATTCTTCACATTTGTAGGGTTTCTCTCCAGTATGAATTCTCTTATGTTTAGTAAGGTTTGAGCACTGGTT	0.137937	0.17	1	(0,AAAGGCTTTGCCACATTCTTCACATTTGTAGGGTTTCTCTCCAGTATGAATTCTCTTATGTTTAGTAAGGTTTGAGCACTGGTT,84,887,887)
175823	chr1	247361944	247362138	NA	NA	153	253	2	AT	0.160183	0.17	1	(0,AT,2,253,253)
175863	chr1	247405922	247406587	NA	NA	416	687	21	ATCATGAGAGCGCCACGTCAC	0.128694	0.13	1	(0,ATCATGAGAGCGCCACGTCAC,21,687,687)
175929	chr1	247470982	247471864	NA	NA	883	1091	52	AAGCCAGGACAGAGCTCCACCATGACACAGCTGGAGACGACACTCAGGCCAG	0.0503545	0.05	1	(0,AAGCCAGGACAGAGCTCCACCATGACACAGCTGGAGACGACACTCAGGCCAG,52,1091,1091)
176050	chr1	247649179	247649792	ENSG00000235749	intron	618	773	51	ATTTTAGGGAGACAGGTGCCCAGGTAGCTGGGTTACAGCTCGCTTTTACAC	0.0312268	0.04	1	(0,ATTTTAGGGAGACAGGTGCCCAGGTAGCTGGGTTACAGCTCGCTTTTACAC,51,773,773)
176217	chr1	247870261	247871084	TRIM58	intron	1574	1874	75	AACGAGGATTAGTATATTCATGAGCAGTATCAGAGTCACGGCCACCCATAGAGCCTGCACCACCACGCCCAGAAG	0.0205472	0.02	1	(0,AACGAGGATTAGTATATTCATGAGCAGTATCAGAGTCACGGCCACCCATAGAGCCTGCACCACCACGCCCAGAAG,75,1874,1874)
176460	chr1	248164188	248165362	NA	NA	1174	1527	17	AGTCCTCAGGGGGCTCC	0.0668773	0.07	1	(0,AGTCCTCAGGGGGCTCC,17,1527,1527)
176800	chr1	248671297	248672152	NA	NA	860	1216	51	ACTGGTCCGCCTGAGGCTCTGCAGGGAGTCCCTGCTGGCAGGAGGGTCCCC	0.0782397	0.07	1	(0,ACTGGTCCGCCTGAGGCTCTGCAGGGAGTCCCTGCTGGCAGGAGGGTCCCC,51,1216,1216)
176843	chr1	248742157	248743072	ENSG00000286015	intron	915	1352	35	ATTATGCTCTGGTGGGGATGTTGGCAGCGGGGGAG	0.0387879	0.05	1	(0,ATTATGCTCTGGTGGGGATGTTGGCAGCGGGGGAG,35,1352,1352)
176845	chr1	248746565	248748300	ENSG00000286015	exon	1581	1985	31	ATCGCCCGCACGGCCAGCACCCACCCAGGGC	0.0209961	0.03	1	(0,ATCGCCCGCACGGCCAGCACCCACCCAGGGC,31,1985,1985)
176847	chr1	248752474	248754645	LYPD8	intron	2176	2817	2	AC	0.192102	0.19	1	(0,AC,2,2817,2817)
176874	chr1	248802810	248803910	NA	NA	1265	1640	41	ATCTCTGATGTCCCGGTCACCTACGAGGCTTTCCTCTTCTC	0.0542395	0.05	1	(0,ATCTCTGATGTCCCGGTCACCTACGAGGCTTTCCTCTTCTC,41,1640,1640)
177016	chr2	66757	68986	NA	NA	2230	2336	54	AAAACTCCCGCTCACCCGTGTGTCACACACAGAGAACAGCAATGAACGTCCTGC	0.0911481	0.09	1	(0,AAAACTCCCGCTCACCCGTGTGTCACACACAGAGAACAGCAATGAACGTCCTGC,54,2336,2336)
177060	chr2	126610	127127	NA	NA	519	1135	40	AAGTGAGGAGCCCCTCTGCCCGGCCGCCGCCCCGTCTGGG	0.192368	0.22	1	(0,AAGTGAGGAGCCCCTCTGCCCGGCCGCCGCCCCGTCTGGG,40,1135,1135)
177116	chr2	197434	198576	ENSG00000227061	exon	1040	1812	52	ACGTGGAGACGCGCGGGGCCTTTTCCCTTCTGTCTGCCTTTCCGGCCTGTTG	0.0277308	0.02	1	(0,ACGTGGAGACGCGCGGGGCCTTTTCCCTTCTGTCTGCCTTTCCGGCCTGTTG,52,1812,1812)
177120	chr2	214425	214653	NA	NA	330	546	24	AACAGGCACCGGGCTGCCCCTGCC	0.0680083	0.04	1	(0,AACAGGCACCGGGCTGCCCCTGCC,24,546,546)
177136	chr2	235333	236275	SH3YL1	intron	761	1203	19	ATGGGCCAGGGGAGGCAGC	0.0925655	0.12	1	(0,ATGGGCCAGGGGAGGCAGC,19,1203,1203)
177177	chr2	293578	294436	ENSG00000228643	intron	620	1150	48	ATAGATGGCGCTTTCTCACTGAGTCCTCACACGAGGCCCGCCTTCCTC	0.0434962	0.03	1	(0,ATAGATGGCGCTTTCTCACTGAGTCCTCACACGAGGCCCGCCTTCCTC,48,1150,1150)
177190	chr2	306343	308994	ENSG00000235779	exon	2899	8569	35	AATACACACACAGGTAGTGAGGAGGCCGGGGTGTT	0.045687	0.04	1	(0,AATACACACACAGGTAGTGAGGAGGCCGGGGTGTT,35,8569,8569)
177200	chr2	318842	318915	LINC01865	intron	73	388	4	GTGC	0.191536	0.2	2	(0,GTGC,4,254,254)(1,TG,2,97,97)(2,CGTGT,5,37,37)
177201	chr2	319252	319267	LINC01865	intron	16	242	2	TG	0.0629012	0.26	1	(0,TG,2,242,242)
177217	chr2	340429	340672	LINC01865	intron	245	554	22	ACCCAGGTGTGCCCCTCCCCTG	0.110743	0.07	1	(0,ACCCAGGTGTGCCCCTCCCCTG,22,554,554)
177258	chr2	388612	390668	ENSG00000236856	intron	2057	2285	58	AAGGGATTTAGACAGTACATACGTATATGTACACGTGCGTATGTGTGTGTGCGTGTTT	0.0903918	0.09	1	(0,AAGGGATTTAGACAGTACATACGTATATGTACACGTGCGTATGTGTGTGTGCGTGTTT,58,2285,2285)
177259	chr2	391254	391794	ENSG00000236856	intron	540	766	75	AACATTCTGGGCTTGTTCCTGGTGTTCTCGGTGATGTGGGTGGAGAGATGGTTCCAGCTGCACTGTGTGCCGTCT	0.0645	0.05	1	(0,AACATTCTGGGCTTGTTCCTGGTGTTCTCGGTGATGTGGGTGGAGAGATGGTTCCAGCTGCACTGTGTGCCGTCT,75,766,766)
177261	chr2	392934	393844	ENSG00000236856	intron	911	1104	48	AAACTTCACGGCGGGCTGAGGGTGCAGGCATGTGCTTACCACGCACTC	0.0826296	0.08	1	(0,AAACTTCACGGCGGGCTGAGGGTGCAGGCATGTGCTTACCACGCACTC,48,1104,1104)
177264	chr2	398436	400969	ENSG00000236856	intron	2529	3546	52	AACAGGCTGGGGTTACATGGCTATAGAACAGGCCAGGGCCACACGGCTATGG	0.0762873	0.05	1	(0,AACAGGCTGGGGTTACATGGCTATAGAACAGGCCAGGGCCACACGGCTATGG,52,3546,3546)
177283	chr2	420013	421154	ENSG00000226277	exon	1196	1577	54	ACGAGGTTCACGTGGGTTTGCCTGGAGGCGTTGCTGCGCGCGGCCTGTGGCTAG	0.0242724	0.03	1	(0,ACGAGGTTCACGTGGGTTTGCCTGGAGGCGTTGCTGCGCGCGGCCTGTGGCTAG,54,1577,1577)
177287	chr2	426471	427600	NA	NA	1049	2346	20	ACGCAGGGGGCTCCGCAGGC	0.07671	0.07	1	(0,ACGCAGGGGGCTCCGCAGGC,20,2346,2346)
177331	chr2	487875	488675	NA	NA	800	1084	24	ACCCCACGCCCGTTCCCTCCGCAG	0.0508333	0.06	1	(0,ACCCCACGCCCGTTCCCTCCGCAG,24,1084,1084)
177337	chr2	495102	495846	NR_168371	exon	535	1076	30	AACTATGGCACCGTCCCACGCGGACACAGG	0.0463826	0.03	1	(0,AACTATGGCACCGTCCCACGCGGACACAGG,30,1076,1076)
177353	chr2	510092	510149	NA	NA	58	186	2	GT	0.203145	0.41	1	(0,GT,2,186,186)
177381	chr2	547221	547948	NA	NA	615	729	57	ATACGGGGAGACACCTGCACAGGGAGAGTGTCCCGCTACACAGGGAGGGACAGCCAG	0.106394	0.09	1	(0,ATACGGGGAGACACCTGCACAGGGAGAGTGTCCCGCTACACAGGGAGGGACAGCCAG,57,729,729)
177419	chr2	604679	605664	NA	NA	1285	1573	2	AC	0.209868	0.21	1	(0,AC,2,1573,1573)
177453	chr2	644215	644570	NA	NA	706	868	39	AATTGTAGAGTGAATGAAGGGATGGAGGATACAGTATGC	0.100207	0.11	1	(0,AATTGTAGAGTGAATGAAGGGATGGAGGATACAGTATGC,39,868,868)
177477	chr2	671354	671885	TMEM18	intron	638	956	53	AACCATGTGAAGGCCCTGCATCCGGGAGGAGAGGCAGGGTCCTCCTGGGACTG	0.00279476	0	1	(0,AACCATGTGAAGGCCCTGCATCCGGGAGGAGAGGCAGGGTCCTCCTGGGACTG,53,956,956)
177496	chr2	688790	688807	TMEM18-DT	intron	18	143	4	ACAG	0.171022	0.22	1	(0,ACAG,4,143,143)
177532	chr2	732013	733106	NA	NA	995	2413	17	ACGGCACGGGGGGAGTC	0.0554864	0.06	2	(0,ACGGCACGGGGGGAGTC,17,2164,2164)(1,ACGGCACGGGGGGGGTC,17,121,121)(2,TCACGGCACAGGGGG,15,107,107)(3,AATCACGGCACAGGGGG,17,21,0)
177538	chr2	739919	740918	LINC01115	exon	1001	1251	63	ATCTTCCCTCAGAGCCTGGCGAGGGGGCGCGGCCCAGCCAGGAGAGCTGGAGAGGCAGCGAGG	0.072	0.07	1	(0,ATCTTCCCTCAGAGCCTGGCGAGGGGGCGCGGCCCAGCCAGGAGAGCTGGAGAGGCAGCGAGG,63,1251,1251)
177620	chr2	860885	861263	NR_033880	intron	347	5500	19	ATTCCTCAGCCCCCACCTT	0.02	0.04	1	(0,ATTCCTCAGCCCCCACCTT,19,5500,5500)
177622	chr2	863794	864239	NR_033880	intron	513	947	61	ATCCTTCCCTGGTGCACAGCCCAGGCCTGCGGGTCCAGCCTCACCCTCCCTGCCCCCAGCC	0.0787654	0.09	1	(0,ATCCTTCCCTGGTGCACAGCCCAGGCCTGCGGGTCCAGCCTCACCCTCCCTGCCCCCAGCC,61,947,947)
177647	chr2	909660	910307	NA	NA	1908	3569	42	ATTTCCTCCCGGCCTCCTCGCCTGCACTGGGTCTGGTGTTTC	0.0325281	0.04	1	(0,ATTTCCTCCCGGCCTCCTCGCCTGCACTGGGTCTGGTGTTTC,42,3569,3569)
177648	chr2	912396	913945	ENSG00000234796	intron	992	1767	31	AAGGACCTTAGTATTCATGTATGTGAGGGGG	0.0504647	0.05	1	(0,AAGGACCTTAGTATTCATGTATGTGAGGGGG,31,1767,1767)
177658	chr2	928040	928978	NA	NA	670	872	67	AAGTGAAGGAGGAGGCCTGGGGTCTACAGTCCACAGCAGACTTCCTGGGTCAGGTCTCGGGATCCAC	0.0409259	0.04	1	(0,AAGTGAAGGAGGAGGCCTGGGGTCTACAGTCCACAGCAGACTTCCTGGGTCAGGTCTCGGGATCCAC,67,872,872)
177660	chr2	931703	932575	NA	NA	618	1332	51	AAGGCCGCCCCGGGGGGCATTGTGGAGGCAGAGGCCTGGGCACGGATGCTG	0.0345353	0.02	1	(0,AAGGCCGCCCCGGGGGGCATTGTGGAGGCAGAGGCCTGGGCACGGATGCTG,51,1332,1332)
177663	chr2	935264	937263	NA	NA	2000	2513	57	AAAACCATCAGATCTCGTGAGATTTATTCACTATCACGAGAGGCGGAAACCCCTCAT	0.0607993	0.06	1	(0,AAAACCATCAGATCTCGTGAGATTTATTCACTATCACGAGAGGCGGAAACCCCTCAT,57,2513,2513)
177683	chr2	964956	965619	SNTG2	intron	1062	1411	39	AATCCTCCTCCTGGTCCCCAGTCCTCCTCCTTGGACCCC	0.0983521	0.08	1	(0,AATCCTCCTCCTGGTCCCCAGTCCTCCTCCTTGGACCCC,39,1411,1411)
177701	chr2	982946	983383	SNTG2	intron	437	660	29	AAGAAGCTGCAGAGGTGGTGGTCAGGATG	0.200796	0.18	1	(0,AAGAAGCTGCAGAGGTGGTGGTCAGGATG,29,660,660)
177716	chr2	1009128	1009755	SNTG2	intron	627	750	62	AAGACATGCTGGTTCTGATACTGGTGGGTCGTGTGTATGGCAGCCACACCTGTGTCCCCAGG	0.0462453	0.04	1	(0,AAGACATGCTGGTTCTGATACTGGTGGGTCGTGTGTATGGCAGCCACACCTGTGTCCCCAGG,62,750,750)
177719	chr2	1012475	1014821	SNTG2	intron	2347	3161	37	AAGGGTGGTCTGGAGAGGGATTTATATGGGCAGAGAG	0.0448674	0.04	1	(0,AAGGGTGGTCTGGAGAGGGATTTATATGGGCAGAGAG,37,3161,3161)
177759	chr2	1056229	1057031	SNTG2	intron	859	1229	36	ACGCTGTGGGGAGGGAGGGAGGGAGAGCGCAGCGCC	0.168537	0.14	1	(0,ACGCTGTGGGGAGGGAGGGAGGGAGAGCGCAGCGCC,36,1229,1229)
177793	chr2	1105951	1109124	SNTG2	intron	2600	4430	52	AATAGTGGACACGTGCTGTCACTCGGGTGCAGGGTATGGAGAGCTCCTTGGT	0.0374719	0.04	1	(0,AATAGTGGACACGTGCTGTCACTCGGGTGCAGGGTATGGAGAGCTCCTTGGT,52,4430,4430)
177795	chr2	1111735	1115801	SNTG2	intron	4345	7820	47	AACCCTTACAGTCCTTTGAGGAGGATCGTGTGTACTAAGTGAGGTTT	0.07	0.06	1	(0,AACCCTTACAGTCCTTTGAGGAGGATCGTGTGTACTAAGTGAGGTTT,47,7820,7820)
177839	chr2	1167129	1168340	SNTG2	intron	1146	2396	33	AACTGAAGCCTACAGGCCGCCCACAGACGGCAG	0.0486364	0.05	1	(0,AACTGAAGCCTACAGGCCGCCCACAGACGGCAG,33,2396,2396)
177917	chr2	1281164	1281563	SNTG2	intron	764	943	2	TG	0.199757	0.19	1	(0,TG,2,943,943)
177945	chr2	1323365	1324203	SNTG2	intron	753	934	44	AACAGTCACATGGCTGAGACCCCCTAGTAGGCTGGGACATGGCT	0.119835	0.11	1	(0,AACAGTCACATGGCTGAGACCCCCTAGTAGGCTGGGACATGGCT,44,934,934)
177957	chr2	1342273	1346250	SNTG2	intron	4886	7275	114	AATTTGGGAAGCAGGACATGCATAGGAAGAGTGGACTGGCACTTTTCCCCCTGTTCTGGGCACGCCTGGCCCAGCTCTGTAGGACAGCGGCAGCTTCCTCTCACTGGGACTTTT	0.0191919	0.02	1	(0,AATTTGGGAAGCAGGACATGCATAGGAAGAGTGGACTGGCACTTTTCCCCCTGTTCTGGGCACGCCTGGCCCAGCTCTGTAGGACAGCGGCAGCTTCCTCTCACTGGGACTTTT,114,7275,7275)
177996	chr2	1415031	1415705	ENSG00000231482	intron	675	1123	61	ACACAGTCCCGGGGCCCCTGGAGCAGGTGACACCTCGCCGGGCAGGTCCCTGGGCCTCTGC	0.0417518	0.06	1	(0,ACACAGTCCCGGGGCCCCTGGAGCAGGTGACACCTCGCCGGGCAGGTCCCTGGGCCTCTGC,61,1123,1123)
178013	chr2	1443204	1445953	ENSG00000231482	intron	2685	2810	67	AATGGGGCAGGCTCCTTCTTGTTTGTATGATCCAGTCATTGCTGCAGGAGGCACCATGTTGGAAGGG	0.0489557	0.05	1	(0,AATGGGGCAGGCTCCTTCTTGTTTGTATGATCCAGTCATTGCTGCAGGAGGCACCATGTTGGAAGGG,67,2810,2810)
178086	chr2	1555283	1556318	ENSG00000231482	intron	1035	1459	60	AAAAACCCGTCATATCATCCTATACTGAGAGCTGTATACAAAGTCTCCCATTCTGTACAC	0.0510261	0.05	1	(0,AAAAACCCGTCATATCATCCTATACTGAGAGCTGTATACAAAGTCTCCCATTCTGTACAC,60,1459,1459)
178091	chr2	1564923	1567615	ENSG00000231482	intron	2693	4085	20	AAACCAACCACTACACCAGT	0.178789	0.17	1	(0,AAACCAACCACTACACCAGT,20,4085,4085)
178092	chr2	1568181	1569296	ENSG00000231482	intron	1149	1458	33	ACGTGGGTTCCAGTGACGGCCGCGACGCAGGGG	0.236111	0.24	1	(0,ACGTGGGTTCCAGTGACGGCCGCGACGCAGGGG,33,1458,1458)
178097	chr2	1580704	1582067	ENSG00000231482	exon	1474	2152	53	AATCCATGGATCCTTCCCACAGTGAAGGGGGCTTCCTGCAGCGGCCTCACAGC	0.040303	0.05	1	(0,AATCCATGGATCCTTCCCACAGTGAAGGGGGCTTCCTGCAGCGGCCTCACAGC,53,2152,2152)
178102	chr2	1588556	1588768	ENSG00000228613	intron	213	1141	14	ATGTCCCCACACCC	0.373102	0.1	2	(0,ATGTCCCCACACCC,14,611,611)(1,ACACCCGTGTCCCC,14,530,530)
178108	chr2	1595190	1598088	ENSG00000228613	intron	4152	6696	48	AAACACACACACCACAGATGCACGCACACAGATCAGACACACACACGC	0.14056	0.13	2	(0,AAACACACACACCACAGATGCACGCACACAGATCAGACACACACACGC,48,5967,5795)(1,AC,2,403,402)(2,ATGC,4,326,321)
178122	chr2	1619238	1619712	ENSG00000228613	intron	431	656	43	AACCAGTCTCCCTCCAGCCCCCACTCAGCCGCATACAGGAGGG	0.0367742	0.05	1	(0,AACCAGTCTCCCTCCAGCCCCCACTCAGCCGCATACAGGAGGG,43,656,656)
178186	chr2	1695274	1696024	PXDN	intron	751	1046	44	ATCCACAGGCCCCTGTGCCCTGCTGGACAGAGAGGTGCTGTCCC	0.121357	0.12	1	(0,ATCCACAGGCCCCTGTGCCCTGCTGGACAGAGAGGTGCTGTCCC,44,1046,1046)
178190	chr2	1702966	1704692	PXDN	intron	1709	2276	21	AACTCCAGGTGAAGGGGGGGC	0.0803891	0.08	1	(0,AACTCCAGGTGAAGGGGGGGC,21,2276,2276)
178192	chr2	1706418	1707446	PXDN	intron	1159	2459	65	AATAATACAATCTGAGAGCACGCTTCAGTGTTCACCAATCAGCTCTAAGCATCACCTGCCCCACT	0.040076	0.04	1	(0,AATAATACAATCTGAGAGCACGCTTCAGTGTTCACCAATCAGCTCTAAGCATCACCTGCCCCACT,65,2459,2459)
178197	chr2	1710462	1711677	PXDN	intron	1154	2043	15	ACCAGCACCCACTCC	0.100645	0.09	2	(0,ACCAGCACCCACTCC,15,1799,1799)(1,ACCAGCACCCGCTCC,15,244,244)
178199	chr2	1719835	1720456	PXDN	intron	997	2345	24	ATGCAGAGAGAGAGAGAGGGAGGG	0.117944	0.16	1	(0,ATGCAGAGAGAGAGAGAGGGAGGG,24,2345,2345)
178219	chr2	1750407	1750784	NA	NA	347	459	4	TCCC	0.184078	0.17	2	(0,TCCC,4,361,361)(1,CCT,3,61,61)(2,CCCCCCCT,8,37,37)
178238	chr2	1779472	1780886	NA	NA	1415	1596	2	AG	0.286119	0.48	1	(0,AG,2,1596,1596)
178251	chr2	1797839	1798295	NM_001329846	intron	458	829	29	ATCCGGCACAGGCGCGGCGGTCTCCCTCC	0.0660444	0.08	1	(0,ATCCGGCACAGGCGCGGCGGTCTCCCTCC,29,829,829)
178303	chr2	1861593	1861997	MYT1L	exon	2160	2808	27	AATCCTGGATCTGCCTGCAGCCTGTGT	0.06075	0.06	1	(0,AATCCTGGATCTGCCTGCAGCCTGTGT,27,2808,2808)
178388	chr2	1952685	1953043	NM_001329846	intron	759	1126	4	CCCT	0.158381	0.16	2	(0,CCCT,4,842,842)(1,TTCC,4,284,284)
178419	chr2	2003914	2006159	NM_001329846	intron	2294	4686	16	ATGCGTTCTTTCCTGC	0.0895094	0.08	2	(0,ATGCGTTCTTTCCTGC,16,4028,4028)(1,AGGCGTTCTTTCCTGC,16,658,624)
178439	chr2	2031355	2033487	NM_001329846	intron	2133	3225	64	AAGGAGGGCCTTACACACACCCCTCGCCAGTGCCTCTCATCCTGTGGCCCAGAGCAGATTCTAG	0.0412406	0.04	1	(0,AAGGAGGGCCTTACACACACCCCTCGCCAGTGCCTCTCATCCTGTGGCCCAGAGCAGATTCTAG,64,3225,3225)
178440	chr2	2034255	2036521	NM_001329846	intron	2163	3796	53	AATCTCCACCCTCCAATGCGGGTGCAGAAGAGAGCTCCTAACTTCTCCCCAAC	0.0106844	0.01	1	(0,AATCTCCACCCTCCAATGCGGGTGCAGAAGAGAGCTCCTAACTTCTCCCCAAC,53,3796,3796)
178487	chr2	2101626	2101687	NM_001329846	intron	95	265	4	ATCC	0.135706	0.15	3	(0,ATCC,4,104,104)(1,ATTCATCC,8,99,99)(2,ACC,3,62,62)
178606	chr2	2236758	2236831	NM_001329846	intron	39	252	3	TTC	0.135947	0.02	1	(0,TTC,3,252,252)
178652	chr2	2295497	2295991	NM_001329846	intron	661	2247	2	AG	0.085566	0.04	2	(0,AG,2,1987,1987)(1,ACAG,4,260,252)
178788	chr2	2462097	2462637	NA	NA	540	726	37	AACAGTGCCAGTGCCACCGTGTCATAGTGCTCCAGTG	0.0409259	0.04	1	(0,AACAGTGCCAGTGCCACCGTGTCATAGTGCTCCAGTG,37,726,726)
178898	chr2	2580140	2581507	NA	NA	1330	1484	39	ATGTCTGTCGAGGGTGTATGTCCGGGGGGTGCACTGTGC	0.100315	0.1	1	(0,ATGTCTGTCGAGGGTGTATGTCCGGGGGGTGCACTGTGC,39,1484,1484)
178954	chr2	2644814	2645183	ENSG00000234929	intron	325	607	45	ACCACCTCCCCTCCACCTCTGGGCACCCTGTCCGCCGTTCCAGCC	0.0558588	0.05	1	(0,ACCACCTCCCCTCCACCTCTGGGCACCCTGTCCGCCGTTCCAGCC,45,607,607)
178956	chr2	2650265	2650625	ENSG00000234929	intron	332	510	30	ATTTGCTCGCTGCTGCGTCCCTGAGATCTG	0.00715447	0	1	(0,ATTTGCTCGCTGCTGCGTCCCTGAGATCTG,30,510,510)
179024	chr2	2720819	2721826	ENSG00000237720	intron	940	1280	34	ACACCCCGGCCACGCCACCAGCACCTGCACCTCC	0.143558	0.14	1	(0,ACACCCCGGCCACGCCACCAGCACCTGCACCTCC,34,1280,1280)
179036	chr2	2735436	2736895	ENSG00000237720	intron	1459	1601	35	AAGATGGACACAGACTCAGAGAGCAGAGCCCAGGG	0.0479851	0.05	1	(0,AAGATGGACACAGACTCAGAGAGCAGAGCCCAGGG,35,1601,1601)
179038	chr2	2739936	2740961	ENSG00000237720	intron	1029	1244	36	ATGGAGGAGCACCTGCTGGACTGAGGGAGGAGGCTG	0.116464	0.12	1	(0,ATGGAGGAGCACCTGCTGGACTGAGGGAGGAGGCTG,36,1244,1244)
179061	chr2	2768856	2769320	ENSG00000237720	intron	502	644	70	AACCTCCCTCCCCTCCACACCTCCCCCCCCATCCAGGCCCCTTTCCCTCCAGGTCCCTCCCCACCTCCAG	0.0836882	0.07	1	(0,AACCTCCCTCCCCTCCACACCTCCCCCCCCATCCAGGCCCCTTTCCCTCCAGGTCCCTCCCCACCTCCAG,70,644,644)
179074	chr2	2792678	2793208	ENSG00000237720	intron	589	1769	59	AAGAGCCTCAGGGATCAGCAGCCACTCAGGCAGGAGGATGCAGGCCACCCTCCATGGGG	0.0390299	0.02	1	(0,AAGAGCCTCAGGGATCAGCAGCCACTCAGGCAGGAGGATGCAGGCCACCCTCCATGGGG,59,1769,1769)
179079	chr2	2795462	2795645	ENSG00000237720	intron	184	444	29	ATGGTGCGGGCGGCTCCTGACACCCCGGG	0.07896	0.06	1	(0,ATGGTGCGGGCGGCTCCTGACACCCCGGG,29,444,444)
179115	chr2	2837068	2838195	ENSG00000237720	exon	1128	1579	28	AACCCCAGGCTCACACCCTCCCTCAGTG	0.120623	0.12	1	(0,AACCCCAGGCTCACACCCTCCCTCAGTG,28,1579,1579)
179141	chr2	2864962	2866264	NA	NA	1321	1847	28	TCTGTCTGGGGTGGTGTGGGGTCCCCTG	0.108933	0.1	1	(0,TCTGTCTGGGGTGGTGTGGGGTCCCCTG,28,1847,1847)
179151	chr2	2884149	2884757	NA	NA	538	669	25	AAATACTTTATATATGTGTATATGT	0.148806	0.14	1	(0,AAATACTTTATATATGTGTATATGT,25,644,644)(1,AT,2,25,25)
179165	chr2	2905236	2905509	NR_110228	intron	246	364	30	AAAGACCCAGGGCTGCAGGTCCGTAGTCAG	0.0318609	0.01	1	(0,AAAGACCCAGGGCTGCAGGTCCGTAGTCAG,30,364,364)
179166	chr2	2906590	2907229	NR_110228	intron	640	1518	46	ACACCTTCCTCCACCCCCTCTCCCCAGCCCACAGCCACCCACCCCT	0.0608042	0.07	1	(0,ACACCTTCCTCCACCCCCTCTCCCCAGCCCACAGCCACCCACCCCT,46,1518,1518)
179344	chr2	3140585	3141606	ENSG00000236760	intron	1022	1304	57	AATCAATGCTGATAGACATGGAATCATTATCACCAACGTCCACTCCCACAGCCCCTC	0.0559294	0.05	1	(0,AATCAATGCTGATAGACATGGAATCATTATCACCAACGTCCACTCCCACAGCCCCTC,57,1304,1304)
179358	chr2	3158405	3158579	NA	NA	174	530	22	AACACCATGCTGACACCATGCT	0.213037	0.23	1	(0,AACACCATGCTGACACCATGCT,22,530,530)
179375	chr2	3181427	3181460	NA	NA	35	10675	4	CGCT	0.401162	0.44	1	(0,CGCT,4,10130,10130)(1,GA,2,545,545)
179378	chr2	3184614	3184995	NA	NA	383	499	38	ACCACCCCACGCGCAGGGGTGTCCAGTGCAGCCCCTCC	0.0205642	0.03	1	(0,ACCACCCCACGCGCAGGGGTGTCCAGTGCAGCCCCTCC,38,499,499)
179383	chr2	3187399	3188065	NA	NA	668	862	29	ACCAGCGTGCCCCTCCCCACGGCCTCCCC	0.191224	0.2	1	(0,ACCAGCGTGCCCCTCCCCACGGCCTCCCC,29,862,862)
179405	chr2	3217951	3219841	EIPR1	intron	1890	1990	52	AACACGGCCCTGATACACTCTAGAGCTTTCACAGTGAGTCAGGTGCACACCC	0.0803346	0.08	1	(0,AACACGGCCCTGATACACTCTAGAGCTTTCACAGTGAGTCAGGTGCACACCC,52,1990,1990)
179408	chr2	3220635	3221886	EIPR1	intron	1954	2148	54	AATGGCCGAGGTACACTCTAGAGCATTCACAGTGAGTCGGGAACACACGCACAC	0.0545479	0.06	1	(0,AATGGCCGAGGTACACTCTAGAGCATTCACAGTGAGTCGGGAACACACGCACAC,54,2148,2148)
179422	chr2	3242098	3242610	EIPR1	intron	405	747	63	AAGACAGAGATTTCAGGCCCCCGACTCCACACCACACACCAGGCAGCAGCCACTGACGGCTGG	0.144846	0.14	1	(0,AAGACAGAGATTTCAGGCCCCCGACTCCACACCACACACCAGGCAGCAGCCACTGACGGCTGG,63,747,747)
179425	chr2	3246726	3247111	EIPR1	intron	326	451	4	AGGG	0.125631	0.12	1	(0,AGGG,4,451,451)
179472	chr2	3315030	3316280	EIPR1	intron	1973	3614	37	ATCACCACCATCCCCATCCACACCCCCTACCACCACC	0.0556818	0.05	1	(0,ATCACCACCATCCCCATCCACACCCCCTACCACCACC,37,3571,3481)(1,ACC,3,43,43)
179476	chr2	3319672	3320410	EIPR1	exon	663	885	2	AG	0.0792453	0	1	(0,AG,2,885,885)
179485	chr2	3330469	3332119	EIPR1	intron	1956	2484	38	ATACACTCATGAGATGGTGTGAGCAGAGGCAGGTGTGT	0.0886174	0.09	1	(0,ATACACTCATGAGATGGTGTGAGCAGAGGCAGGTGTGT,38,2364,2364)(1,AG,2,67,67)(2,AGGC,4,53,53)
179556	chr2	3436709	3438619	TRAPPC12	intron	2229	8691	22	AATCCCCCATCACCCCTGGATT	0.0756275	0.06	1	(0,AATCCCCCATCACCCCTGGATT,22,8691,8691)
179617	chr2	3530201	3531182	NA	NA	1297	2025	37	AATGAGAGTATTATTATTAGTAGGATGGGGAAGAAGG	0.0938476	0.1	1	(0,AATGAGAGTATTATTATTAGTAGGATGGGGAAGAAGG,37,2025,2025)
179646	chr2	3590376	3591428	NA	NA	1080	1278	49	ACCTCCCTCCCGGACGGGGCGGCTGGCCGGGCGGGGGGCTGACCCCCCC	0.143125	0.17	1	(0,ACCTCCCTCCCGGACGGGGCGGCTGGCCGGGCGGGGGGCTGACCCCCCC,49,1278,1278)
179659	chr2	3605278	3605614	COLEC11	intron	467	588	30	ACGTGGGTGCCGAGGAGGGGGAGGGGAGTC	0.0922137	0.08	1	(0,ACGTGGGTGCCGAGGAGGGGGAGGGGAGTC,30,588,588)
179705	chr2	3651297	3651442	NA	NA	147	265	2	TG	0.0496386	0.08	1	(0,TG,2,265,265)
179729	chr2	3690241	3690467	ALLC	intron	254	369	5	CCCCT	0.113784	0.07	1	(0,CCCCT,5,338,338)(1,CCCCCT,6,31,31)
179751	chr2	3725403	3725928	DCDC2C	intron	702	4396	44	ATCCCAGAGGGAGACGAGCAGAGAGTGAGGAGGCTGCCAGGTGG	0.0984659	0.08	1	(0,ATCCCAGAGGGAGACGAGCAGAGAGTGAGGAGGCTGCCAGGTGG,44,4396,4396)
179790	chr2	3775104	3776008	DCDC2C	intron	443	1009	21	AGCTGTGGCTGTGGGCTAGGC	0.0496269	0.05	1	(0,AGCTGTGGCTGTGGGCTAGGC,21,1009,1009)
179798	chr2	3786133	3786738	DCDC2C	intron	467	645	35	ACGGAGCCTCCGGTGCGGGTGTGTCCCGCCTGTGC	0.11351	0.09	1	(0,ACGGAGCCTCCGGTGCGGGTGTGTCCCGCCTGTGC,35,645,645)
179863	chr2	3907047	3907062	NA	NA	15	131	3	CCT	0.199922	0.21	2	(0,CCT,3,77,77)(1,CTT,3,54,54)
179893	chr2	3951614	3951874	NA	NA	278	393	3	CAG	0.235913	0.34	2	(0,CAG,3,300,300)(1,ATG,3,82,82)(2,ACC,3,11,11)
179908	chr2	3976467	3977214	NA	NA	750	1053	50	AAATCACAGCTGTAGTTCATGGAGTGACTTCCTGTCCATGGGTGGTGCTG	0.0603717	0.06	1	(0,AAATCACAGCTGTAGTTCATGGAGTGACTTCCTGTCCATGGGTGGTGCTG,50,1053,1053)
180009	chr2	4108473	4109049	NA	NA	577	1264	32	AAGGCTCCATCGGGGACCCTCTTCCGGCTCTC	0.0452799	0.07	1	(0,AAGGCTCCATCGGGGACCCTCTTCCGGCTCTC,32,1264,1264)
180121	chr2	4260355	4260760	NA	NA	422	531	2	AT	0.154823	0.15	1	(0,AT,2,531,531)
180293	chr2	4470148	4470528	NA	NA	381	810	3	AGG	0.15641	0.16	1	(0,AGG,3,810,810)
180392	chr2	4586727	4586739	NA	NA	13	128	2	TC	0.000654762	0.09	3	(0,TC,2,68,68)(1,CCCT,4,40,40)(2,CCTT,4,20,20)
180405	chr2	4601214	4602041	NA	NA	826	1760	2	AT	0.205706	0.18	1	(0,AT,2,1760,1760)
180418	chr2	4612587	4612617	NA	NA	32	193	2	AT	0.0129958	0.12	2	(0,AT,2,157,157)(1,AC,2,36,36)
180748	chr2	5022390	5023594	NA	NA	1793	6057	3	ACT	0.189663	0.18	1	(0,ACT,3,6057,6057)
180890	chr2	5211075	5211439	NA	NA	365	505	20	ATGGAGCACCCTCACAGGGG	0.100706	0.09	1	(0,ATGGAGCACCCTCACAGGGG,20,505,505)
180896	chr2	5214517	5214545	NA	NA	45	158	2	AT	0.0783529	0.07	2	(0,AT,2,128,128)(1,ATGT,4,30,30)
181058	chr2	5404896	5405188	NA	NA	305	417	2	AT	0.162895	0.17	1	(0,AT,2,417,417)
181091	chr2	5449612	5449623	NA	NA	12	171	2	AT	0.000518519	0.28	1	(0,AT,2,171,171)
181317	chr2	5705262	5706585	ENSG00000242540	intron	1344	2051	22	AGCAGGGAGGCTGGGGTGGAGG	0.157491	0.11	1	(0,AGCAGGGAGGCTGGGGTGGAGG,22,2051,2051)
181352	chr2	5748202	5748661	NA	NA	360	463	50	AATGCCCTGCAGCCCTGATCTCTCTGTGCCCTGTTGCATCTGAGCCATGC	0.070206	0.08	1	(0,AATGCCCTGCAGCCCTGATCTCTCTGTGCCCTGTTGCATCTGAGCCATGC,50,463,463)
181637	chr2	6123575	6124064	NA	NA	453	560	4	TTCC	0.0927546	0.08	2	(0,TTCC,4,338,338)(1,CTTT,4,197,197)(2,CT,2,25,25)
181734	chr2	6238110	6238942	NA	NA	833	1410	32	AACGGTGACGCTGTACCTCCACCGCCGCAGTG	0.0388704	0.03	1	(0,AACGGTGACGCTGTACCTCCACCGCCGCAGTG,32,1410,1410)
181752	chr2	6253196	6253572	NA	NA	131	472	2	AT	0.214064	0.23	1	(0,AT,2,472,472)
181909	chr2	6453036	6453350	NA	NA	313	416	6	AAGGGG	0.0863454	0.05	3	(0,AAGGGG,6,323,323)(1,AAGG,4,42,42)(2,AAAGG,5,29,29)(3,AAGGG,5,22,22)
182337	chr2	7032180	7032398	RNF144A	intron	278	543	27	AATCCGCGCCCCTTGCAGCTCTGCTGG	0.0257621	0.01	1	(0,AATCCGCGCCCCTTGCAGCTCTGCTGG,27,543,543)
182818	chr2	7631244	7631546	NA	NA	302	471	34	AACAGTGCCCATCCATGCCCAGCCTCTTAGGTTC	0.0427407	0.04	1	(0,AACAGTGCCCATCCATGCCCAGCCTCTTAGGTTC,34,471,471)
182854	chr2	7679920	7680194	NA	NA	273	442	4	CTTT	0.12913	0.13	3	(0,CTTT,4,280,280)(1,CCCT,4,101,101)(2,CT,2,61,61)
183027	chr2	7877396	7878004	NA	NA	609	861	64	AAAAGCAGGACTTGCCACTAAGGGTGAAGGAGAAGGGGTTGAGGGGTACTTGCCCCTGCCCCAG	0.0523019	0.04	1	(0,AAAAGCAGGACTTGCCACTAAGGGTGAAGGAGAAGGGGTTGAGGGGTACTTGCCCCTGCCCCAG,64,861,861)
183175	chr2	8067974	8068112	LINC00298	intron	178	426	22	ACGTGCTCCCCTCTGCAGGAGC	0.00454268	0	1	(0,ACGTGCTCCCCTCTGCAGGAGC,22,426,426)
183601	chr2	8637807	8637975	NA	NA	169	275	2	AG	0.17137	0.2	2	(0,AG,2,177,177)(1,AT,2,98,98)
183805	chr2	8897270	8897285	MBOAT2	intron	39	215	2	TC	0.159421	0.2	2	(0,TC,2,187,187)(1,CTG,3,28,28)
183950	chr2	9093412	9093645	NA	NA	236	388	4	AAAG	0.0775586	0.06	3	(0,AAAG,4,297,297)(1,AG,2,45,45)(2,AAAAAG,6,23,23)(3,AGGG,4,23,23)
183967	chr2	9113333	9113492	ENSG00000244310	intron	159	460	20	ATCCTTCCCATCCTCCCTGC	0.0585316	0.02	1	(0,ATCCTTCCCATCCTCCCTGC,20,460,460)
184032	chr2	9183479	9183822	NA	NA	347	572	4	AAAG	0.121992	0.09	1	(0,AAAG,4,572,572)
184107	chr2	9304403	9306307	ASAP2	intron	2295	2542	34	ATATTGGTGGAGGGGCTGTAGTAGTGGGGTATAG	0.125746	0.12	1	(0,ATATTGGTGGAGGGGCTGTAGTAGTGGGGTATAG,34,2542,2542)
184177	chr2	9400264	9400298	ASAP2	intron	35	290	4	CCCT	0.117699	0.21	2	(0,CCCT,4,199,199)(1,TTCC,4,91,91)
184184	chr2	9406009	9406570	ITGB1BP1	3UTR	730	4878	56	ATCTCGTCTTCCTCAGGCCTTCAGTGTGTGTTTGTCACTGAGTGGACCTCTGTGAC	0.0186965	0.04	1	(0,ATCTCGTCTTCCTCAGGCCTTCAGTGTGTGTTTGTCACTGAGTGGACCTCTGTGAC,56,4878,4878)
184229	chr2	9466176	9466233	CPSF3	intron	58	271	2	AC	0.0601435	0.09	2	(0,AC,2,137,137)(1,ACGC,4,134,134)
184429	chr2	9737443	9737827	NA	NA	567	6451	18	ACTCCTCCTAGTACCCCC	0.258851	0.03	2	(0,ACTCCTCCTAGTACCCCC,18,4777,4205)(1,TCCTCCTAGTACCCCC,16,1674,1464)
184433	chr2	9740032	9740387	NA	NA	358	583	8	ACCCATCC	0.0487647	0.04	2	(0,ACCCATCC,8,434,434)(1,ATCC,4,92,92)(2,ACCC,4,57,57)
184451	chr2	9776850	9776987	NA	NA	886	1080	4	ATGG	0.058327	0.06	2	(0,ATGG,4,606,606)(1,ATGGGTGG,8,474,474)
184607	chr2	9998425	9998901	GRHL1	intron	588	1012	2	AT	0.159517	0.23	1	(0,AT,2,1012,1012)
184619	chr2	10010552	10016287	NA	NA	6362	6525	29	ATGGGCGGGTCAGGTGGACAGGCGTGCGT	0.186203	0.19	1	(0,ATGGGCGGGTCAGGTGGACAGGCGTGCGT,29,6525,6525)
184746	chr2	10189925	10190895	NR_164157	intron	992	1160	6	ATGGTG	0.208906	0.24	1	(0,ATGGTG,6,1160,1160)
184749	chr2	10200391	10200731	RRM2	intron	219	634	31	AAAATATGAGGCCCACAGGGACCGCGCGCAC	0.0550229	0.06	1	(0,AAAATATGAGGCCCACAGGGACCGCGCGCAC,31,634,634)
184803	chr2	10278037	10278319	NA	NA	321	755	36	ACTGGGGTCAGAGGAGGGAGGAGGAGTGCCCCCTGG	0.0739098	0.07	1	(0,ACTGGGGTCAGAGGAGGGAGGAGGAGTGCCCCCTGG,36,755,755)
184818	chr2	10291270	10291715	ENSG00000285872	intron	440	620	6	ATACGT	0.0557233	0.06	3	(0,ATACGT,6,423,423)(1,AT,2,131,130)(2,AC,2,66,66)
184919	chr2	10399209	10399607	HPCAL1	intron	2006	4561	3	ACC	0.0757974	0.03	1	(0,ACC,3,4234,4222)(1,ACCATC,6,327,291)
185036	chr2	10536160	10536753	NA	NA	1076	2409	27	ATTGGGGTGTTTCGGGGGATCCTGTGT	0.0676482	0.07	1	(0,ATTGGGGTGTTTCGGGGGATCCTGTGT,27,2409,2409)
185051	chr2	10554001	10554454	NA	NA	454	567	50	AAAAAACCAGACACAAAGGGACAGACTCCTCGACAACACCACGTTAAGTG	0.040057	0.06	1	(0,AAAAAACCAGACACAAAGGGACAGACTCCTCGACAACACCACGTTAAGTG,50,567,567)
185079	chr2	10587044	10587276	NOL10	intron	264	402	2	AT	0.141679	0.12	1	(0,AT,2,402,402)
185252	chr2	10806616	10806649	Q15084	intron	34	316	4	AAAG	0.0858228	0.04	2	(0,AAAG,4,209,209)(1,AAGG,4,107,107)
185337	chr2	10902520	10903060	NA	NA	959	1376	49	ACCTCCCTCCCGGACGGGGCGGCTGGCCGGGCGGGGGGCTGACCCCCCC	0.190428	0.17	1	(0,ACCTCCCTCCCGGACGGGGCGGCTGGCCGGGCGGGGGGCTGACCCCCCC,49,1376,1376)
185383	chr2	10953658	10954164	NA	NA	2067	4320	12	ATGTGGTTGTGG	0.0110078	0.01	2	(0,ATGTGGTTGTGG,12,3235,3187)(1,ATGTGG,6,1085,1079)
185489	chr2	11090631	11092236	NA	NA	1330	1613	3	AAT	0.151784	0.15	1	(0,AAT,3,1524,1524)(1,AT,2,89,89)
185511	chr2	11113187	11113892	NR_040080	intron	577	2731	4	TTCC	0.135553	0.12	1	(0,TTCC,4,2644,2644)(1,CCCT,4,87,87)
185706	chr2	11380435	11380745	NA	NA	209	351	2	AT	0.149117	0.17	1	(0,AT,2,351,351)
185893	chr2	11618093	11618259	GREB1	intron	168	759	19	TGGGTGACTCCTGGGACAG	0.346037	0.27	1	(0,TGGGTGACTCCTGGGACAG,19,759,759)
185909	chr2	11636715	11637203	GREB1	intron	489	1199	6	AGGGGC	0.147876	0.17	1	(0,AGGGGC,6,1199,1199)
186077	chr2	11853868	11855196	MIR3681	intron	1041	2022	58	ATTTGCCCCGATGATGCAGGGTGAGTGCTTAGACTCACTGCTCCCAGACTACCTGTGC	0.101067	0.1	1	(0,ATTTGCCCCGATGATGCAGGGTGAGTGCTTAGACTCACTGCTCCCAGACTACCTGTGC,58,2022,2022)
186270	chr2	12122522	12123426	MIR3681HG	intron	894	1034	28	ATATATATATACCCATATATATATTCCC	0.125576	0.1	1	(0,ATATATATATACCCATATATATATTCCC,28,1034,1034)
186534	chr2	12437897	12438035	NR_110196	intron	141	285	2	AT	0.0876208	0.16	2	(0,AT,2,250,250)(1,CT,2,35,35)
186548	chr2	12455957	12456274	NR_110196	intron	257	361	2	AT	0.127257	0.12	1	(0,AT,2,361,361)
187059	chr2	13071528	13071937	ENSG00000285876	intron	411	896	2	AT	0.195539	0.18	1	(0,AT,2,896,896)
187178	chr2	13225100	13225423	ENSG00000285876	intron	325	765	3	AAT	0.143435	0.09	2	(0,AAT,3,429,429)(1,AT,2,336,336)
187231	chr2	13288402	13288754	ENSG00000285876	intron	433	699	2	AT	0.101978	0.17	1	(0,AT,2,699,699)
187266	chr2	13334054	13334696	NA	NA	671	1064	2	AT	0.178878	0.17	1	(0,AT,2,1064,1064)
187469	chr2	13615246	13615278	NA	NA	33	250	8	AATTGTAT	0.204032	0.2	2	(0,AATTGTAT,8,115,115)(1,AT,2,111,111)(2,ATTTT,5,24,24)
187703	chr2	13914278	13914393	LINC00276	intron	116	302	5	AATTT	0.228389	0.22	3	(0,AATTT,5,174,174)(1,AAATT,5,88,88)(2,AT,2,40,40)
187870	chr2	14126509	14127009	LINC00276	intron	444	616	28	AAAATATTATAATTAAATTATTTTAATT	0.134741	0.09	1	(0,AAAATATTATAATTAAATTATTTTAATT,28,616,616)
188600	chr2	15097893	15098734	NA	NA	1031	1172	2	AT	0.196238	0.19	1	(0,AT,2,1172,1172)
188911	chr2	15541743	15542073	NBAS	intron	331	499	50	AGCCCCCCGCCCGGCCAGCCGCCCCGTCCGGGAGGGAGGTGGGGGGGTTC	0.0920632	0.19	1	(0,AGCCCCCCGCCCGGCCAGCCGCCCCGTCCGGGAGGGAGGTGGGGGGGTTC,50,499,499)
189000	chr2	15681030	15681222	NA	NA	210	330	6	AGGGGG	0.100816	0.12	1	(0,AGGGGG,6,330,330)
189275	chr2	16017864	16018215	ENSG00000226764	intron	350	502	4	CCTT	0.101265	0.08	2	(0,CCTT,4,289,289)(1,TTTC,4,213,213)
190535	chr2	17622499	17622614	VSNL1	intron	111	232	4	AAAG	0.060916	0.03	1	(0,AAAG,4,232,232)
191001	chr2	18294177	18297259	KCNS3	intron	3473	3754	2	AT	0.193107	0.15	1	(0,AT,2,3754,3754)
191044	chr2	18353392	18353449	KCNS3	intron	57	174	2	AT	0.0971667	0.02	2	(0,AT,2,120,120)(1,ATAC,4,44,44)(2,ATGT,4,10,10)
191255	chr2	18635916	18636001	NA	NA	46	166	2	AT	0.114866	0.1	1	(0,AT,2,166,166)
191300	chr2	18699098	18699116	NA	NA	23	209	2	AT	0.0856203	0.16	1	(0,AT,2,209,209)
191683	chr2	19148902	19149014	LINC01376	intron	98	215	2	AT	0.12532	0.13	1	(0,AT,2,215,215)
192635	chr2	20445897	20446215	NA	NA	319	523	34	AATAGTGTATATTCTATTGTACATTCTATTGTAC	0.0187712	0.01	1	(0,AATAGTGTATATTCTATTGTACATTCTATTGTAC,34,523,523)
193036	chr2	21000734	21001274	ENSG00000261012	exon	540	871	30	AAAATATGTAATTATAAACATTTTAATTAT	0.0880483	0.08	1	(0,AAAATATGTAATTATAAACATTTTAATTAT,30,871,871)
193128	chr2	21124986	21124999	B5MCY1	intron	14	330	2	TG	0.105969	0.4	1	(0,TG,2,330,330)
193165	chr2	21191745	21191878	NA	NA	158	258	5	TCCCC	0.18753	0.11	2	(0,TCCCC,5,171,171)(1,CT,2,87,87)
194797	chr2	23348128	23348418	ENSG00000233714	intron	259	387	32	ACACCTGCTGCAGAGGGCAGTGTGGGGGCGGC	0.0165799	0.01	1	(0,ACACCTGCTGCAGAGGGCAGTGTGGGGGCGGC,32,387,387)
195027	chr2	23670918	23671044	KLHL29	intron	130	381	10	CCCCCTCTCT	0.106132	0.04	2	(0,CCCCCTCTCT,10,266,266)(1,CT,2,81,81)(2,CCT,3,34,34)
195137	chr2	23807829	23808240	ATAD2B	intron	448	579	2	AT	0.14416	0.15	1	(0,AT,2,561,561)(1,ATTT,4,18,18)
195410	chr2	24214705	24214717	ITSN2	intron	13	114	5	ATTCT	0.235204	0.26	2	(0,ATTCT,5,101,101)(1,AT,2,13,13)
195433	chr2	24251329	24251678	ITSN2	intron	254	360	2	AT	0.0539862	0.03	2	(0,AT,2,304,304)(1,GT,2,56,56)
195563	chr2	24417343	24417969	NA	NA	689	1506	2	AT	0.18061	0.18	1	(0,AT,2,1506,1506)
196514	chr2	25633571	25633895	DTNB	intron	326	479	40	AAGTGAGGAGCGCCTCTGCCCGGCCGCCACCCCGTCTGGG	0.151132	0.16	1	(0,AAGTGAGGAGCGCCTCTGCCCGGCCGCCACCCCGTCTGGG,40,479,479)
197122	chr2	26370429	26371198	SELENOI	intron	772	1047	49	ACCTCCCTCCCGGACGGGGCGGCTGGCCGGGCGGGGGGCTGACCCCCCC	0.173208	0.24	1	(0,ACCTCCCTCCCGGACGGGGCGGCTGGCCGGGCGGGGGGCTGACCCCCCC,49,1017,981)(1,CTGG,4,30,30)
197341	chr2	26655082	26655357	NA	NA	148	284	4	AAGG	0.107932	0.08	2	(0,AAGG,4,244,244)(1,AGGG,4,40,40)
197918	chr2	27359172	27359506	GTF3C2-AS2	exon	334	578	37	AAGTGAGGAGCGCCTCTGCCCGGCCGCCCCGTCTGGG	0.140494	0.19	1	(0,AAGTGAGGAGCGCCTCTGCCCGGCCGCCCCGTCTGGG,37,578,578)
198092	chr2	27558090	27558518	C9JG08	intron	449	1253	39	ACTTCCCAGACGGGGGGCGGCCGGGCAGAGGCGCTCCTC	0.161625	0.21	2	(0,ACTTCCCAGACGGGGGGCGGCCGGGCAGAGGCGCTCCTC,39,1085,1085)(1,CGG,3,88,88)(2,TCCC,4,80,80)
199284	chr2	29200711	29200878	NM_001353765	intron	174	338	2	AT	0.178463	0.17	1	(0,AT,2,338,338)
199762	chr2	29802275	29802601	ALK	intron	278	443	5	AGGGG	0.0889394	0.05	2	(0,AGGGG,5,367,367)(1,AGGGCAGGGG,10,55,45)(2,AG,2,21,21)
199788	chr2	29830906	29831322	ALK	intron	874	979	6	AGCAGG	0.0427212	0.04	3	(0,AGCAGG,6,354,354)(1,AGG,3,341,341)(2,AAG,3,284,284)
201477	chr2	32110426	32111513	Q9UBP0	intron	1122	1224	34	ATATATACAGTATACTATATAGTGTGTATAGAGT	0.109356	0.11	2	(0,ATATATACAGTATACTATATAGTGTGTATAGAGT,34,1063,961)(1,AT,2,161,161)
201632	chr2	32293687	32294335	YIPF4	intron	651	1085	3	CTG	0.319638	0.55	1	(0,CTG,3,1085,1085)
201750	chr2	32447323	32447915	Q9NR09	intron	598	1040	49	ATCCCCCCACCTCCCTCCCGGACGGGGCGGCTGGCCGGGCGGGGGGCTG	0.21934	0.27	1	(0,ATCCCCCCACCTCCCTCCCGGACGGGGCGGCTGGCCGGGCGGGGGGCTG,49,1040,1040)
202569	chr2	33594562	33594707	FAM98A	intron	145	268	2	AT	0.00269663	0.11	2	(0,AT,2,200,200)(1,AC,2,68,68)
202650	chr2	33731057	33731228	NR_126403	intron	144	253	2	AT	0.163774	0.14	1	(0,AT,2,253,253)
204340	chr2	35955774	35957927	NA	NA	2392	2639	2	AT	0.205689	0.17	1	(0,AT,2,2639,2639)
204509	chr2	36179738	36180655	NA	NA	918	1018	3	CGG	0.459786	0.5	1	(0,CGG,3,1018,1018)
204510	chr2	36181835	36185014	NA	NA	4442	4835	32	ATATATCTATATCTATCTATCGATACATGGGT	0.0918222	0.09	2	(0,ATATATCTATATCTATCTATCGATACATGGGT,32,3015,2981)(1,AT,2,1694,1694)(2,AGAT,4,126,126)
205071	chr2	36966894	36966928	NA	NA	37	187	2	AC	0.0572222	0.01	1	(0,AC,2,187,187)
205213	chr2	37166421	37166601	NA	NA	149	1638	4	CCCT	0.0724792	0.04	2	(0,CCCT,4,876,876)(1,CCCTTCCT,8,668,668)(2,CT,2,94,94)
205479	chr2	37519355	37520164	ENSG00000287316	intron	522	957	2	AT	0.150672	0.18	1	(0,AT,2,957,957)
205813	chr2	37977377	37977933	Q96LZ7	intron	564	786	37	ACTTCCCAGACGGGGCGGCCGGGCAGAGGCGCTCCTC	0.160714	0.2	2	(0,ACTTCCCAGACGGGGCGGCCGGGCAGAGGCGCTCCTC,37,645,585)(1,CTGG,4,141,141)
205973	chr2	38164537	38164622	CYP1B1-AS1	intron	87	223	2	AT	0.18184	0.11	1	(0,AT,2,223,223)
206750	chr2	39185105	39185478	H7BZI6	intron	277	454	2	AT	0.15	0.19	1	(0,AT,2,454,454)
207073	chr2	39628045	39628803	MAP4K3-DT	intron	760	935	40	ACCTTCCCAGACGGGGGGCGGCCGGGCAGAGGCGCTCCTC	0.185733	0.19	1	(0,ACCTTCCCAGACGGGGGGCGGCCGGGCAGAGGCGCTCCTC,40,935,935)
207501	chr2	40200174	40200268	SLC8A1-AS1	intron	241	545	2	AT	0.0630159	0.07	1	(0,AT,2,545,545)
207892	chr2	40676809	40676829	ENSG00000285898	intron	21	125	2	AG	0.0551538	0.19	1	(0,AG,2,125,125)
208866	chr2	41983236	41983331	NA	NA	72	182	2	AT	0.0525	0.07	1	(0,AT,2,182,182)
208896	chr2	42013106	42013328	NA	NA	221	970	2	AT	0.137185	0.15	1	(0,AT,2,970,970)
208897	chr2	42014322	42014609	NA	NA	288	549	49	ACCTCCCTCCCGGACGGGGCGGCTGGCCGGGCGGGGGGCTGACCCCCCC	0.13958	0.12	1	(0,ACCTCCCTCCCGGACGGGGCGGCTGGCCGGGCGGGGGGCTGACCCCCCC,49,549,549)
209295	chr2	42548811	42548892	NM_001282755	intron	65	198	2	AT	0.0521719	0.06	1	(0,AT,2,198,198)
209296	chr2	42549177	42549741	NM_001282755	intron	596	713	2	AT	0.180084	0.18	1	(0,AT,2,713,713)
209337	chr2	42605154	42606241	NM_001282755	intron	1088	1540	49	ACCTCCCTCCCGGACGGGGCGGCTGGCCGGGCGGGGGGCTGACCCCCCC	0.17707	0.17	3	(0,ACCTCCCTCCCGGACGGGGCGGCTGGCCGGGCGGGGGGCTGACCCCCCC,49,1053,992)(1,CGGG,4,272,272)(2,CCT,3,167,167)(3,AG,2,48,48)
209676	chr2	43025275	43025352	NA	NA	78	182	2	TC	0.0914639	0.09	1	(0,TC,2,182,182)
209917	chr2	43297415	43298094	Q6YHU6	intron	1146	1480	49	AGCCCCCCGCCCGGCCAGCCGCCCCGTCCGGGAGGGAGGTGGGGGGGTC	0.218973	0.27	1	(0,AGCCCCCCGCCCGGCCAGCCGCCCCGTCCGGGAGGGAGGTGGGGGGGTC,49,1480,1480)
210837	chr2	44588227	44589330	CAMKMT	intron	1191	1703	48	AGCCCCCCGCCCGGCCAGCCGCCCCGTCCGGGAGGGAGGTGGGGGGTC	0.213878	0.2	1	(0,AGCCCCCCGCCCGGCCAGCCGCCCCGTCCGGGAGGGAGGTGGGGGGTC,48,1703,1703)
211425	chr2	45303907	45304097	LINC01121	intron	192	292	4	TTTC	0.144038	0.13	2	(0,TTTC,4,243,243)(1,CCTT,4,49,49)
211430	chr2	45309911	45311619	LINC01121	intron	1709	2318	25	ATCCTCCCCCGAGTCCCCTCAGTCC	0.15163	0.17	1	(0,ATCCTCCCCCGAGTCCCCTCAGTCC,25,2297,2264)(1,CT,2,21,21)
211498	chr2	45414389	45415821	SRBD1	intron	1304	1622	2	AT	0.168553	0.17	2	(0,AT,2,1272,1272)(1,AGAGG,5,194,194)(2,GT,2,156,156)
211623	chr2	45586848	45587342	SRBD1	intron	495	1116	50	AAAATATTTAAAATTTTTTAAATATTTAATTATTTTAAATTATAAATATT	0.109	0.16	2	(0,AAAATATTTAAAATTTTTTAAATATTTAATTATTTTAAATTATAAATATT,50,993,923)(1,AAT,3,123,123)
212734	chr2	47084774	47084810	STPG4	intron	71	318	3	AGG	0.0436161	0.17	3	(0,AGG,3,177,177)(1,AG,2,92,92)(2,AC,2,49,49)
212873	chr2	47255646	47256173	EPCAM-DT	intron	587	763	2	AT	0.199888	0.17	1	(0,AT,2,763,763)
213321	chr2	47900549	47901210	Q86XK2	intron	664	914	2	AT	0.137175	0.14	1	(0,AT,2,825,825)(1,AC,2,89,89)
213856	chr2	48555268	48557116	STON1	intron	1900	2410	49	ACCTCCCTCCCGGACGGGGCGGCTGGCCGGGCGGGGGGCTGACCCCCCC	0.12003	0.16	2	(0,ACCTCCCTCCCGGACGGGGCGGCTGGCCGGGCGGGGGGCTGACCCCCCC,49,2155,2072)(1,CGGG,4,255,255)
213860	chr2	48564406	48564771	STON1	intron	343	1101	3	TTC	0.084213	0.15	1	(0,TTC,3,1072,1072)(1,CTTT,4,29,29)
215074	chr2	50250888	50251066	NRXN1	intron	179	279	27	AAATTTATTACACATTGCATATGTAAT	0.106299	0.17	1	(0,AAATTTATTACACATTGCATATGTAAT,27,279,279)
216106	chr2	51548604	51550030	NR_135237	intron	1723	1838	2	AT	0.201201	0.14	1	(0,AT,2,1838,1838)
216233	chr2	51716319	51716503	NR_135237	intron	116	255	2	AT	0.16485	0.18	1	(0,AT,2,255,255)
216303	chr2	51805315	51805439	NR_135237	intron	137	331	3	TGG	0.0664906	0.06	1	(0,TGG,3,331,331)
216783	chr2	52427694	52427911	NA	NA	226	352	2	AT	0.147108	0.1	2	(0,AT,2,164,164)(1,GT,2,155,155)(2,AAACGTGTATATATACACATTTATAT,26,33,0)
217004	chr2	52786960	52787023	ENSG00000228033	intron	81	384	2	AT	0.0630185	0.14	1	(0,AT,2,384,384)
217749	chr2	53868455	53868624	PSME4	intron	102	207	2	AT	0.155207	0.16	1	(0,AT,2,207,207)
217789	chr2	53940849	53941000	PSME4	intron	156	331	2	AT	0.125206	0.15	1	(0,AT,2,331,331)
217919	chr2	54095463	54096181	NM_001320587	intron	735	1027	48	ACCTCCCTCCCGGACGGGGCGGCTGGCCGGGCGGGGGGCTGACCCCCC	0.172584	0.24	1	(0,ACCTCCCTCCCGGACGGGGCGGCTGGCCGGGCGGGGGGCTGACCCCCC,48,974,898)(1,CTGG,4,53,53)
217995	chr2	54197894	54198039	NM_001320587	intron	132	370	5	ATTGT	0.0426667	0.02	1	(0,ATTGT,5,340,340)(1,ATTTT,5,30,30)
218785	chr2	55275390	55275566	NA	NA	180	287	2	AT	0.0505577	0.16	1	(0,AT,2,287,287)
218871	chr2	55384465	55384668	CCDC88A	intron	212	740	2	AT	0.194032	0.22	1	(0,AT,2,740,740)
218941	chr2	55480363	55480425	NA	NA	63	213	2	AT	0.110536	0.11	1	(0,AT,2,213,213)
218947	chr2	55484119	55484293	NA	NA	161	451	5	TTCCC	0.0382108	0.01	1	(0,TTCCC,5,451,451)
219184	chr2	55773505	55773881	NA	NA	429	929	49	ACCTCCCTCCCGGACGGGGCGGCTGGCCGGGCGGGGGGCTGACCCCCCC	0.1867	0.22	1	(0,ACCTCCCTCCCGGACGGGGCGGCTGGCCGGGCGGGGGGCTGACCCCCCC,49,847,847)(1,CTGG,4,82,82)
219633	chr2	56405419	56405495	NA	NA	77	216	3	AAT	0.406739	0.32	1	(0,AAT,3,216,216)
219713	chr2	56519444	56519768	NA	NA	239	350	25	ATATATATGCATTATACATGTATGC	0.11787	0.1	2	(0,ATATATATGCATTATACATGTATGC,25,273,242)(1,AT,2,52,52)(2,ACTTT,5,25,25)
220373	chr2	57455401	57455924	NA	NA	523	641	2	AT	0.13014	0.13	2	(0,AT,2,503,503)(1,ATTT,4,138,138)
220899	chr2	58136761	58137284	VRK2	intron	706	816	2	AT	0.159474	0.16	1	(0,AT,2,816,816)
221649	chr2	59086031	59086114	ENSG00000285673	intron	250	735	2	AT	0.124692	0.13	1	(0,AT,2,735,735)
221699	chr2	59146235	59146571	ENSG00000285673	intron	331	458	2	AT	0.148533	0.15	1	(0,AT,2,458,458)
222661	chr2	60388978	60389216	MIR4432	intron	175	287	5	AAAGG	0.0481653	0.04	1	(0,AAAGG,5,287,287)
222684	chr2	60418273	60418728	MIR4432	intron	456	581	64	AACCCCTTCTCCTTCACCCTCAGCGGCAAGTCCCGCTTTCCTGGGGCAGGGGCAAGTACCCCTC	0.0725279	0.06	1	(0,AACCCCTTCTCCTTCACCCTCAGCGGCAAGTCCCGCTTTCCTGGGGCAGGGGCAAGTACCCCTC,64,581,581)
222720	chr2	60467061	60468162	B	intron	1160	2468	3	TGG	0.120933	0.13	1	(0,TGG,3,2292,2292)(1,ATGGTG,6,176,176)
223673	chr2	61684879	61685027	NA	NA	154	690	5	ATTCT	0.0473774	0.01	1	(0,ATTCT,5,690,690)
223817	chr2	61848803	61849195	FAM161A	intron	211	514	2	AT	0.0573837	0.11	1	(0,AT,2,514,514)
224403	chr2	62630317	62630705	ENSG00000226622	intron	390	614	46	AGCCCCCGCCCGGCCAGCCGCCCCGTCCGGGAGGGAGGTGGGGGGC	0.198668	0.28	1	(0,AGCCCCCGCCCGGCCAGCCGCCCCGTCCGGGAGGGAGGTGGGGGGC,46,614,614)
225079	chr2	63575273	63575572	WDPCP	intron	617	852	29	ATATATAGTATATACAGTATATACACTGT	0.157642	0.15	1	(0,ATATATAGTATATACAGTATATACACTGT,29,790,790)(1,AT,2,62,62)
225187	chr2	63722135	63722780	WDPCP	intron	648	785	4	AGCC	0.47197	0.37	2	(0,AGCC,4,476,476)(1,CCG,3,260,260)(2,CT,2,49,49)
225253	chr2	63813937	63813949	WDPCP	intron	13	184	2	AT	0.153933	0.36	1	(0,AT,2,184,184)
225547	chr2	64277765	64278066	NA	NA	246	447	4	CTTT	0.114132	0.11	2	(0,CTTT,4,379,379)(1,TTCC,4,68,68)
225610	chr2	64375586	64376304	NA	NA	2169	5680	3	ACC	0.0620084	0.06	2	(0,ACC,3,4839,4839)(1,ACCATC,6,841,836)
225727	chr2	64511503	64512361	NA	NA	1432	1800	49	ACCTCCCTCCCGGACGGGGCGGCTGGCCGGGCGGGGGGCTGACCCCCCC	0.192735	0.24	1	(0,ACCTCCCTCCCGGACGGGGCGGCTGGCCGGGCGGGGGGCTGACCCCCCC,49,1800,1800)
226669	chr2	65748110	65748316	LINC02934	intron	192	292	4	CTTT	0.0767681	0.05	2	(0,CTTT,4,171,171)(1,TTCC,4,121,121)
227442	chr2	66739636	66739794	NA	NA	144	287	4	TTTC	0.130094	0.16	1	(0,TTTC,4,287,287)
227470	chr2	66762831	66763084	NA	NA	333	643	26	ATATATATACGCGCGTATATATGTGT	0.143531	0.06	1	(0,ATATATATACGCGCGTATATATGTGT,26,643,643)
227483	chr2	66775085	66775789	NA	NA	1368	2134	30	ATATATATTTATACATGTATGTATATATAC	0.128254	0.18	2	(0,ATATATATTTATACATGTATGTATATATAC,30,1835,1808)(1,AT,2,299,299)
228361	chr2	67906416	67906811	NA	NA	206	1166	5	AAGGG	0.160243	0.04	2	(0,AAGGG,5,978,978)(1,AAAGG,5,145,145)(2,ATGGG,5,43,43)
228371	chr2	67923023	67923072	NA	NA	58	220	2	AT	0.0917206	0.12	1	(0,AT,2,220,220)
228581	chr2	68198093	68198133	ENSG00000273398	intron	42	152	2	AT	0.0964815	0.14	1	(0,AT,2,152,152)
228813	chr2	68518023	68519304	APLF	intron	1284	1588	3	AAT	0.149335	0.16	1	(0,AAT,3,1481,1481)(1,AT,2,107,107)
229261	chr2	69096258	69096406	Q9H6X2	intron	105	206	4	AAGG	0.00612766	0.01	1	(0,AAGG,4,206,206)
229927	chr2	69956414	69956559	NA	NA	146	441	3	AAG	0.0742748	0.03	2	(0,AAG,3,387,387)(1,AGG,3,54,54)
230281	chr2	70434146	70435323	NA	NA	1921	2506	5	ATCCT	0.110204	0.12	1	(0,ATCCT,5,2506,2506)
230787	chr2	71054082	71054101	ENSG00000236469	intron	20	685	2	GT	0.192373	0.27	2	(0,GT,2,472,472)(1,AC,2,150,150)(2,AAT,3,63,63)
231210	chr2	71617544	71618803	DYSF	intron	2808	2959	2	TG	0.219452	0.21	1	(0,TG,2,2878,2878)(1,GGT,3,81,81)
232483	chr2	73182761	73182926	NA	NA	169	281	4	AAAG	0.0850664	0.06	1	(0,AAAG,4,281,281)
233149	chr2	74061085	74061636	O43151	intron	553	1335	49	ACCTCCCTCCCGGACGGGGCGGCTGGCCGGGCGGGGGGCTGACCCCCCC	0.183249	0.26	1	(0,ACCTCCCTCCCGGACGGGGCGGCTGGCCGGGCGGGGGGCTGACCCCCCC,49,1281,1193)(1,CTGG,4,54,54)
233245	chr2	74203844	74203928	MTHFD2	intron	61	218	5	AGTTT	0.00511583	0.01	1	(0,AGTTT,5,218,218)
233730	chr2	74795667	74796218	NA	NA	555	1031	49	ACCTCCCTCCCGGACGGGGCGGCTGGCTGGGCGGGGGGCTGACCCCCCC	0.207722	0.24	2	(0,ACCTCCCTCCCGGACGGGGCGGCTGGCTGGGCGGGGGGCTGACCCCCCC,49,534,454)(1,CGGG,4,497,497)
234489	chr2	75823156	75823658	ENSG00000287474	intron	523	627	2	AT	0.156328	0.16	1	(0,AT,2,627,627)
235665	chr2	77313109	77313566	LRRTM4	intron	464	611	38	ATGTGCCTCCCTACGTTTTCCTGGGACCTGGTGCTGTG	0.100752	0.13	1	(0,ATGTGCCTCCCTACGTTTTCCTGGGACCTGGTGCTGTG,38,611,611)
236717	chr2	78593152	78593497	NA	NA	288	434	4	CCCT	0.144244	0.13	3	(0,CCCT,4,223,223)(1,TTCC,4,135,135)(2,CTTT,4,76,76)
238435	chr2	80767232	80767797	ENSG00000230975	intron	566	814	2	AT	0.0433333	0.04	1	(0,AT,2,790,790)(1,ATT,3,24,24)
238495	chr2	80847488	80847550	ENSG00000230975	intron	45	163	2	AT	0.147538	0.12	1	(0,AT,2,163,163)
238568	chr2	80931493	80932655	NA	NA	1539	2034	4	ACAT	0.090881	0.11	3	(0,ACAT,4,1329,1300)(1,ATGT,4,441,324)(2,AT,2,264,263)
239063	chr2	81562444	81562982	NA	NA	543	845	2	AT	0.210158	0.21	1	(0,AT,2,845,845)
239455	chr2	82135111	82135418	NA	NA	564	749	28	ATAGATAGATAGAGCTATCTATCTATCG	0.118354	0.11	2	(0,ATAGATAGATAGAGCTATCTATCTATCG,28,632,632)(1,AGAT,4,59,59)(2,ATCT,4,58,58)
239498	chr2	82186845	82188128	NA	NA	1369	1605	2	AT	0.16375	0.16	1	(0,AT,2,1605,1605)
240218	chr2	83033231	83033390	NA	NA	171	533	2	AT	0.0686245	0.15	1	(0,AT,2,533,533)
240307	chr2	83147813	83148578	NA	NA	489	885	12	AACTATATATAT	0.171899	0.09	1	(0,AACTATATATAT,12,858,858)(1,CTTG,4,27,27)
240600	chr2	83495577	83495946	NA	NA	195	348	2	AT	0.10614	0.12	1	(0,AT,2,348,348)
240912	chr2	83914284	83914628	NA	NA	317	457	2	AT	0.118708	0.12	1	(0,AT,2,423,423)(1,GT,2,34,34)
240913	chr2	83915083	83915247	NA	NA	222	366	2	AT	0.144886	0.14	2	(0,AT,2,320,320)(1,AAAAAAAAGAAAAC,14,46,46)
241042	chr2	84090389	84090450	NA	NA	62	197	2	CT	0.149756	0.11	2	(0,CT,2,90,90)(1,CTT,3,88,88)(2,CCT,3,19,19)
241115	chr2	84197213	84197790	NA	NA	831	981	2	AT	0.213111	0.22	1	(0,AT,2,981,981)
241601	chr2	84892356	84893922	TRABD2A	intron	1685	1931	2	AT	0.200079	0.19	1	(0,AT,2,1931,1931)
241697	chr2	85008203	85008498	A0A1D5RMQ3	intron	390	490	2	AT	0.192882	0.18	1	(0,AT,2,490,490)
241933	chr2	85308346	85308599	TCF7L1	intron	261	506	4	CCCT	0.155777	0.16	1	(0,CCCT,4,476,476)(1,CCTT,4,30,30)
242863	chr2	86544872	86545974	CHMP3	intron	950	1185	39	AAGGGCGGCCGGGCAGAGGCGCTCCTCACCTCCCGGACG	0.133918	0.11	1	(0,AAGGGCGGCCGGGCAGAGGCGCTCCTCACCTCCCGGACG,39,1185,1185)
245059	chr2	89779059	89779094	NA	NA	65	4769	10	ATTCCATTCG	0.427768	0.24	2	(0,ATTCCATTCG,10,4030,4030)(1,ATTCCATTTG,10,739,729)
245062	chr2	89786053	89786088	NA	NA	36	2145	10	GATTCCATTC	0.309682	0.26	2	(0,GATTCCATTC,10,1584,1584)(1,ATTCCATTTG,10,561,561)
245064	chr2	89809882	89809923	NA	NA	41	301	3	ATC	0.490298	0.31	1	(0,ATC,3,301,301)
245464	chr2	91403660	91403716	NA	NA	119	8422	10	CGAATGGAAT	0.501098	0.28	2	(0,CGAATGGAAT,10,5694,5694)(1,AAATGGAATC,10,2728,2728)
246553	chr2	95023452	95023527	NA	NA	75	216	2	TC	0.163281	0.32	1	(0,TC,2,216,216)
246569	chr2	95036600	95039775	T	intron	3159	4002	8	ACTGAGTG	0.0604924	0.06	2	(0,ACTGAGTG,8,2729,2678)(1,AGTG,4,1273,1273)
246657	chr2	95159582	95159754	ZNF514	5UTR	153	267	24	ACCCCGCGCCAGCCCCCGCCCGCC	0.0911977	0.09	1	(0,ACCCCGCGCCAGCCCCCGCCCGCC,24,267,267)
246691	chr2	95214986	95215005	A0A087WUV0	exon	20	818	4	AATG	0.250836	0.4	2	(0,AATG,4,533,533)(1,CT,2,285,285)
246835	chr2	95381426	95381446	KCNIP3	intron	21	191	2	AC	0.258151	0.33	1	(0,AC,2,191,191)
247453	chr2	96138500	96138751	NA	NA	252	387	27	AACCACCTCCACCTGCAGCCCCGCCCC	0.156158	0.11	1	(0,AACCACCTCCACCTGCAGCCCCGCCCC,27,387,387)
247498	chr2	96197067	96197124	Q9NQZ5	intron	63	293	5	AAAAT	0.00942379	0.02	2	(0,AAAAT,5,245,245)(1,AACAT,5,48,48)
247657	chr2	96451734	96452047	NA	NA	314	522	52	ATAGCCTGAGAGTGGGCACCGTGTGCTTCTCTGGACACCATGCTGTGACAGC	0.0225	0.02	1	(0,ATAGCCTGAGAGTGGGCACCGTGTGCTTCTCTGGACACCATGCTGTGACAGC,52,522,522)
247662	chr2	96461668	96462547	NA	NA	1346	1447	49	AGCCCCCCGCCCGGCCAGCCGCCCCGTCCGGGAGGGAGGTGGGGGGGTC	0.253053	0.24	1	(0,AGCCCCCCGCCCGGCCAGCCGCCCCGTCCGGGAGGGAGGTGGGGGGGTC,49,1368,1234)(1,AGC,3,79,79)
247678	chr2	96481958	96482734	NA	NA	747	852	4	AAAG	0.0801639	0.1	2	(0,AAAG,4,704,704)(1,AAGG,4,148,148)
248513	chr2	97717303	97717528	P43403	intron	224	359	25	ATGCGGAGCCTCTGGCTGGGGGGAC	0.165377	0.13	1	(0,ATGCGGAGCCTCTGGCTGGGGGGAC,25,359,359)
249352	chr2	98899757	98900435	CRACDL	intron	680	825	31	ATGGACAGAGGCTCAGTAGGAGGGGAGGCAG	0.0902256	0.11	1	(0,ATGGACAGAGGCTCAGTAGGAGGGGAGGCAG,31,825,825)
249422	chr2	98989034	98989291	NA	NA	304	615	37	ACTTCCCAGACGGGGCGGCCGGGCAGAGACGCTCCTC	0.314475	0.23	1	(0,ACTTCCCAGACGGGGCGGCCGGGCAGAGACGCTCCTC,37,570,570)(1,CGGG,4,45,45)
250171	chr2	100037363	100037893	AFF3	intron	495	604	36	AAATATATATTTATATTTTATATATTATTTATATAT	0.137463	0.08	2	(0,AAATATATATTTATATTTTATATATTATTTATATAT,36,406,373)(1,AT,2,174,174)(2,ATTT,4,24,24)
250204	chr2	100104716	100104824	AFF3	5UTR	110	213	3	CCG	0.127857	0.08	3	(0,CCG,3,140,140)(1,CCCCCG,6,41,41)(2,CCCT,4,32,32)
251433	chr2	101785655	101785811	MAP4K4	intron	40	210	2	TC	0.0832558	0.06	2	(0,TC,2,169,169)(1,CTTT,4,41,41)
251575	chr2	102002267	102004091	1	intron	1754	1889	6	TCTGTG	0.139906	0.14	2	(0,TCTGTG,6,1119,1119)(1,ATGTCT,6,681,681)(2,ATATCT,6,89,89)
251837	chr2	102311702	102312130	IL1RL1	intron	484	621	2	AT	0.149339	0.2	1	(0,AT,2,621,621)
252906	chr2	103704924	103705334	NA	NA	409	534	2	AT	0.0821429	0.15	1	(0,AT,2,534,534)
253477	chr2	104421768	104422213	NA	NA	448	558	2	AT	0.130765	0.12	1	(0,AT,2,558,558)
253740	chr2	104824269	104824721	PANTR1	intron	1693	3777	3	TGG	0.133043	0.13	1	(0,TGG,3,3777,3777)
253965	chr2	105054558	105055627	MRPS9	intron	1178	2546	36	AAATATAGCGGGCCCCTTTTGGTATCGCATTTTATT	0.0103409	0.01	1	(0,AAATATAGCGGGCCCCTTTTGGTATCGCATTTTATT,36,2546,2546)
254067	chr2	105210235	105211139	NA	NA	732	896	49	ACCTCCCTCCCGGACGGGGCGGCTGGCCGGGCGGGGGGCTGACCCCCCC	0.173289	0.15	2	(0,ACCTCCCTCCCGGACGGGGCGGCTGGCCGGGCGGGGGGCTGACCCCCCC,49,796,796)(1,CGGG,4,100,100)
254515	chr2	105807685	105807924	NCK2	intron	290	449	4	CCCT	0.0707088	0.08	3	(0,CCCT,4,310,310)(1,CCTT,4,71,71)(2,CT,2,68,68)
254671	chr2	106050016	106050155	NA	NA	141	265	2	AT	0.125428	0.12	1	(0,AT,2,265,265)
255403	chr2	107071096	107071306	NA	NA	215	326	2	AT	0.107882	0.1	1	(0,AT,2,326,326)
255792	chr2	107544183	107545362	LINC01885	intron	1180	2301	49	AAACTGAGGGGAGATGGAAGGAGACGTGGCGCACTGAGAGGCGGATGTG	0.1205	0.11	1	(0,AAACTGAGGGGAGATGGAAGGAGACGTGGCGCACTGAGAGGCGGATGTG,49,2301,2301)
256432	chr2	108415274	108415900	NA	NA	474	599	2	AT	0.163549	0.21	1	(0,AT,2,599,599)
256971	chr2	109199331	109199851	SH3RF3	intron	74	995	5	AATGG	0.0893097	0.02	1	(0,AATGG,5,995,995)
258427	chr2	111223182	111225336	ENST00000645030.1	intron	2159	2731	63	AAAGAGGACGAGTTCAGTTTTGCAGATGGCGTATTCTGGACATCCGGGAGATACATTCGGGGG	0.0205019	0.02	1	(0,AAAGAGGACGAGTTCAGTTTTGCAGATGGCGTATTCTGGACATCCGGGAGATACATTCGGGGG,63,2731,2731)
258443	chr2	111243438	111243455	ENST00000645030.1	intron	19	142	8	AAAGGAGG	0.157154	0.32	1	(0,AAAGGAGG,8,142,142)
258451	chr2	111251435	111251600	ENST00000645030.1	intron	2146	3085	3	ACC	0.125725	0.13	1	(0,ACC,3,3085,3085)
259115	chr2	112054827	112054991	ENSG00000286904	intron	153	640	16	ACGCGGCCCCGCCTCC	0.0072	0.16	2	(0,ACGCGGCCCCGCCTCC,16,388,388)(1,ACACGGCCCCGCCTCC,16,252,252)
259151	chr2	112113611	112115502	TMEM87B	intron	1779	2082	38	AAAGATTCATAACTCTACAGAAAGATGTAGCATTACAG	0.0181767	0.02	1	(0,AAAGATTCATAACTCTACAGAAAGATGTAGCATTACAG,38,2082,2082)
259170	chr2	112138734	112140354	FBLN7	intron	1201	1700	27	AGTGTCCCTCCCGCCTCTCTCCAGGCC	0.0628652	0.08	1	(0,AGTGTCCCTCCCGCCTCTCTCCAGGCC,27,1700,1700)
259433	chr2	112513559	112513579	TTL	intron	21	162	18	AAATATTTATACAAGTAT	0.167769	0.11	1	(0,AAATATTTATACAAGTAT,18,162,162)
259612	chr2	112776429	112777014	P01583	intron	771	967	46	AAAAACCCACAACCACGACCCGCCCCCTCCTCTGAATGTCCTACCC	0.00486989	0.01	1	(0,AAAAACCCACAACCACGACCCGCCCCCTCCTCTGAATGTCCTACCC,46,967,967)
259868	chr2	113098784	113099324	NA	NA	540	775	77	AATCGAGTTCTGTTCCCAGGTGGATTATGGCTGCCTCCGCTGTGTCACACAGGTTGCTGGGGTGTGGTTCCCAGGCC	0.0202963	0.02	1	(0,AATCGAGTTCTGTTCCCAGGTGGATTATGGCTGCCTCCGCTGTGTCACACAGGTTGCTGGGGTGTGGTTCCCAGGCC,77,775,775)
259994	chr2	113235864	113236487	PAX8-AS1	exon	626	890	44	ACCTTGAGGCCCGGCCTAGGACCGGAGGCGCGACCCCTCGGCCC	0.0476592	0.05	1	(0,ACCTTGAGGCCCGGCCTAGGACCGGAGGCGCGACCCCTCGGCCC,44,890,890)
260005	chr2	113255004	113255325	PAX8	intron	311	418	4	AAGG	0.119451	0.12	2	(0,AAGG,4,215,215)(1,AGGG,4,198,198)(2,AAG,3,5,0)
260130	chr2	113394317	113395450	LINC02966	intron	1265	1694	49	AGCCCCCCGCCCGGCCAGCCGCCCCGTCCGGGAGGGAGGTGGGGGGGTC	0.21554	0.26	1	(0,AGCCCCCCGCCCGGCCAGCCGCCCCGTCCGGGAGGGAGGTGGGGGGGTC,49,1663,1663)(1,AGCC,4,31,31)
260455	chr2	113821429	113821608	NA	NA	143	335	4	TTTC	0.0742391	0.04	2	(0,TTTC,4,267,267)(1,CCTT,4,68,68)
260660	chr2	114084256	114085203	NA	NA	1265	1792	104	AAATAAACCACAGCTTCTATAAGATGCCAACGCACCCACCAAATGTCCTACTGCCTGACACCTCTCCATAGACTTTGCAGAGAATACATCAGTTGGTCCTATCT	0.0134815	0.01	1	(0,AAATAAACCACAGCTTCTATAAGATGCCAACGCACCCACCAAATGTCCTACTGCCTGACACCTCTCCATAGACTTTGCAGAGAATACATCAGTTGGTCCTATCT,104,1792,1792)
260674	chr2	114110311	114110538	NA	NA	228	346	2	AT	0.164617	0.2	1	(0,AT,2,346,346)
260957	chr2	114477698	114478049	DPP10	intron	390	492	4	ATGT	0.101461	0.09	2	(0,ATGT,4,403,403)(1,ACAT,4,56,56)(2,AT,2,33,33)
261259	chr2	114833989	114835469	RNA	exon	1481	1821	29	AAGCCATATCTACACACCTATGTATATAT	0.0532584	0.07	1	(0,AAGCCATATCTACACACCTATGTATATAT,29,1821,1821)
261759	chr2	115426021	115426718	DPP10	intron	698	848	50	AACATGAGATTCTCACCAGGTGCCACCTCCGACGCTGGAGATGACATTTC	0.0167286	0.01	1	(0,AACATGAGATTCTCACCAGGTGCCACCTCCGACGCTGGAGATGACATTTC,50,848,848)
261765	chr2	115438696	115439316	DPP10	intron	657	1497	36	AATAGTGGCTAAGATGGTCATGGAAGCACAGTGTGG	0.0189777	0.03	1	(0,AATAGTGGCTAAGATGGTCATGGAAGCACAGTGTGG,36,1497,1497)
262618	chr2	116639919	116639953	NA	NA	35	288	3	ATT	0.190269	0.13	2	(0,ATT,3,207,207)(1,AAT,3,54,54)(2,AT,2,27,27)
262775	chr2	116829481	116830797	NA	NA	1413	1682	2	AT	0.18	0.18	1	(0,AT,2,1682,1682)
262923	chr2	117041161	117045005	NA	NA	4107	4233	2	AT	0.210043	0.21	1	(0,AT,2,4233,4233)
263097	chr2	117278317	117278404	NA	NA	148	252	2	AT	0.120187	0.1	1	(0,AT,2,252,252)
263190	chr2	117413545	117413965	NA	NA	376	487	22	ATATTACCTAGGGGCTCTCTTG	0.0304851	0.02	1	(0,ATATTACCTAGGGGCTCTCTTG,22,487,487)
263337	chr2	117609646	117610225	NA	NA	592	1809	4	AAAG	0.105789	0.06	2	(0,AAAG,4,1168,1168)(1,AAGG,4,612,612)(2,AGGG,4,29,29)
263351	chr2	117643401	117643640	NA	NA	414	715	2	AT	0.1388	0.12	1	(0,AT,2,715,715)
263860	chr2	118302737	118305735	NA	NA	2435	3692	35	ATATATGTGTATTGCATATACATCTACGTGGATAC	0.236554	0.1	2	(0,ATATATGTGTATTGCATATACATCTACGTGGATAC,35,3097,2957)(1,AT,2,595,595)
264054	chr2	118572620	118572879	NA	NA	263	493	3	TTC	0.0693487	0.07	2	(0,TTC,3,388,388)(1,CCTTCT,6,105,105)
264294	chr2	118867041	118868220	NA	NA	1126	1347	2	AT	0.205884	0.22	1	(0,AT,2,1347,1347)
264315	chr2	118895212	118895293	NA	NA	102	240	2	AT	0.106136	0.12	2	(0,AT,2,198,198)(1,GTT,3,42,42)
264501	chr2	119136682	119136906	NA	NA	225	688	33	AATGTCGGGGAGAGTGGTGGGTGGAGAGGGGGT	0.0434843	0.01	1	(0,AATGTCGGGGAGAGTGGTGGGTGGAGAGGGGGT,33,688,688)
264631	chr2	119271402	119271517	NA	NA	144	269	4	ATGT	0.0519057	0.03	2	(0,ATGT,4,154,154)(1,AT,2,102,102)(2,ACAT,4,13,13)
264765	chr2	119444125	119445008	P47872	intron	809	1265	26	AATATATATACACATATATACGTACG	0.157004	0.07	1	(0,AATATATATACACATATATACGTACG,26,1162,1109)(1,AT,2,103,103)
264866	chr2	119552274	119552870	NR_073132	intron	414	631	32	AAATAAATAGAAATATTTCTTTCTTTAATAAG	0.0306506	0.03	1	(0,AAATAAATAGAAATATTTCTTTCTTTAATAAG,32,631,631)
265094	chr2	119843568	119844335	PTPN4	intron	1479	1657	4	CTGG	0.289058	0.42	1	(0,CTGG,4,1583,1583)(1,CTGGG,5,74,74)
265421	chr2	120321028	120321373	ENSG00000235840	intron	345	549	16	CCCTCCTCCTCCTTCT	0.12375	0.05	1	(0,CCCTCCTCCTCCTTCT,16,502,502)(1,CTT,3,47,47)
265481	chr2	120391356	120391928	NA	NA	1349	1970	7	ATGAGAC	0.093463	0.1	2	(0,ATGAGAC,7,1697,1697)(1,ACATGAGACATTG,13,273,273)
265986	chr2	121024533	121024875	NA	NA	391	553	27	ATGTTGTACAGGTGTGCGCACATGTGC	0.205651	0.22	1	(0,ATGTTGTACAGGTGTGCGCACATGTGC,27,553,553)
266149	chr2	121225723	121226181	TFCP2L1	intron	467	673	41	AAACACCACTGCCACGGTGTCCACACACACGGGAACACGGT	0.0429815	0.04	1	(0,AAACACCACTGCCACGGTGTCCACACACACGGGAACACGGT,41,673,673)
266426	chr2	121610164	121612615	CLASP1	intron	2453	2654	36	AACTGGAGGAGGAGGAGGAGTTACAGGAGGAAGAGG	0.13942	0.15	1	(0,AACTGGAGGAGGAGGAGGAGTTACAGGAGGAAGAGG,36,2605,2605)(1,AGG,3,49,49)
266658	chr2	121892472	121892789	NA	NA	323	821	40	AAGTGAGGAGCGCCTCTGCCCGGCCGCCACCCCGTCTGGG	0.160255	0.21	1	(0,AAGTGAGGAGCGCCTCTGCCCGGCCGCCACCCCGTCTGGG,40,821,821)
266778	chr2	122059234	122060573	ENSG00000286481	intron	1381	1707	31	ATATATATATGTATATGTACAGATATATAGG	0.113843	0.08	2	(0,ATATATATATGTATATGTACAGATATATAGG,31,1478,1420)(1,AT,2,192,192)(2,AC,2,37,37)
267749	chr2	123226145	123226223	NA	NA	229	419	2	AT	0.199206	0.2	1	(0,AT,2,419,419)
267836	chr2	123356507	123357296	NA	NA	1076	2058	2	AT	0.168107	0.16	1	(0,AT,2,2058,2058)
267867	chr2	123402121	123402388	NA	NA	197	378	2	AT	0.14609	0.13	1	(0,AT,2,378,378)
267951	chr2	123490256	123490276	NA	NA	21	144	2	AT	0.237528	0.42	1	(0,AT,2,144,144)
268291	chr2	123955732	123956221	NA	NA	804	1905	2	AC	0.0545902	0.08	2	(0,AC,2,884,884)(1,AT,2,877,877)(2,ATGT,4,144,138)
268934	chr2	124706722	124707209	CNTNAP5	intron	505	607	3	AAG	0.0589212	0.05	2	(0,AAG,3,441,441)(1,AGG,3,166,166)
269004	chr2	124786265	124786647	CNTNAP5	intron	388	507	4	AAGG	0.0651282	0.06	2	(0,AAGG,4,256,256)(1,AAAG,4,251,251)
269030	chr2	124811947	124812243	CNTNAP5	intron	563	675	2	AT	0.159484	0.14	1	(0,AT,2,675,675)
269412	chr2	125251527	125252304	NA	NA	883	988	35	AATCATATATATACCTATATGATTGTATTATATAT	0.0826136	0.07	1	(0,AATCATATATATACCTATATGATTGTATTATATAT,35,916,916)(1,AT,2,72,72)
269822	chr2	125734640	125734912	LINC01889	intron	650	927	2	AT	0.107523	0.18	1	(0,AT,2,927,927)
270766	chr2	126971591	126971844	NA	NA	190	320	32	ACCAGCCCCGTGGGAGGACCAGCCCGTGGAGG	0.0817963	0.08	1	(0,ACCAGCCCCGTGGGAGGACCAGCCCGTGGAGG,32,320,320)
270896	chr2	127119418	127120452	NA	NA	1050	1578	5	ACGGC	0.335594	0.45	1	(0,ACGGC,5,1524,1524)(1,GGT,3,54,54)
271279	chr2	127648945	127649223	LIMS2	intron	284	422	4	AAGG	0.111446	0.14	3	(0,AAGG,4,196,196)(1,AGGGG,5,156,156)(2,AA,2,70,70)
271389	chr2	127787436	127788842	WDR33	intron	1479	2112	49	ACCTCCCTCCCGGACGGGGCGGCTGGCCGGGCGGGGGGCTGACCCCCCC	0.202521	0.24	1	(0,ACCTCCCTCCCGGACGGGGCGGCTGGCCGGGCGGGGGGCTGACCCCCCC,49,2112,2112)
271678	chr2	128208192	128209714	NA	NA	1532	1636	78	AAGTGAGGAGCGCCTCTGCCCAGCTGCCCACCGTCTGGGAAGTGAGGAGCGCCTCTGCCCGGCTGCCCACCGTCTGGG	0.141461	0.15	1	(0,AAGTGAGGAGCGCCTCTGCCCAGCTGCCCACCGTCTGGGAAGTGAGGAGCGCCTCTGCCCGGCTGCCCACCGTCTGGG,78,1636,1636)
271767	chr2	128340333	128341398	NA	NA	1066	2083	6	ATGGTG	0.142817	0.14	2	(0,ATGGTG,6,1529,1529)(1,TGG,3,529,529)(2,AGTGGT,6,25,25)
271822	chr2	128418148	128419353	NA	NA	1029	1330	49	ACCTCCCTCCCGGACGGGGCGGCTGGCCGGGCGGGGGGCTGACCCCCCC	0.21109	0.21	1	(0,ACCTCCCTCCCGGACGGGGCGGCTGGCCGGGCGGGGGGCTGACCCCCCC,49,1330,1330)
271844	chr2	128451998	128452534	NA	NA	537	639	3	AGC	0.346722	0.35	2	(0,AGC,3,405,405)(1,CT,2,234,231)
271856	chr2	128470827	128472074	NA	NA	1083	1706	34	ATCCGCTCACTGTGGCGGGCGGGAGGAGGCTGGG	0.120149	0.11	1	(0,ATCCGCTCACTGTGGCGGGCGGGAGGAGGCTGGG,34,1706,1706)
271953	chr2	128606259	128606576	NA	NA	317	552	39	ATGCCCTCAGGTGTGGCCAGGCTTTCCTGGTGAGTGTGC	0.0438867	0.05	1	(0,ATGCCCTCAGGTGTGGCCAGGCTTTCCTGGTGAGTGTGC,39,552,552)
272087	chr2	128766710	128766986	NA	NA	208	321	4	TTTC	0.175151	0.14	1	(0,TTTC,4,321,321)
272277	chr2	129026126	129026787	NA	NA	661	766	65	AAGTCTGTTTCAGAGACCATAGACCCATGCCCAAGTCTGTTTCCACAGACCATAGACCCATGTCC	0.128396	0.16	1	(0,AAGTCTGTTTCAGAGACCATAGACCCATGCCCAAGTCTGTTTCCACAGACCATAGACCCATGTCC,65,766,766)
272320	chr2	129092555	129092702	NA	NA	149	251	2	AT	0.115818	0.11	1	(0,AT,2,251,251)
272416	chr2	129255824	129255843	NR_122042	intron	20	194	4	ACCC	0.186788	0.21	1	(0,ACCC,4,194,194)
272731	chr2	129735192	129736372	NA	NA	1112	1528	6	AGTGAT	0.191887	0.15	3	(0,AGTGAT,6,664,664)(1,ATGGTG,6,559,559)(2,GGT,3,305,305)
273519	chr2	130822501	130822516	NA	NA	16	604	3	CCT	0.128582	0.35	2	(0,CCT,3,427,427)(1,AAG,3,146,146)(2,AG,2,31,31)
274521	chr2	132220281	132220405	NR_152415	intron	126	6327	2	AT	0.182534	0.34	2	(0,AT,2,5574,5574)(1,CTT,3,402,402)(2,AG,2,351,351)
274524	chr2	132222865	132231322	NR_152415	intron	8457	10500	171	AAAAACTAGACAGAAGCATTCTCAGAAACTTCTTTGTGATGTGTGCATTCAACTCACAGAGTTGAACCTTTCTTTTGATAGAGCAGTTTTGAAACACTCTTTTTGTAGAATCTGCAAGTGGACATTTGGAGCGCTTTGAGGCCTATGGTGGAAAAGGAAATATCTTCACAT	0.118642	0.11	1	(0,AAAAACTAGACAGAAGCATTCTCAGAAACTTCTTTGTGATGTGTGCATTCAACTCACAGAGTTGAACCTTTCTTTTGATAGAGCAGTTTTGAAACACTCTTTTTGTAGAATCTGCAAGTGGACATTTGGAGCGCTTTGAGGCCTATGGTGGAAAAGGAAATATCTTCACAT,171,10500,10500)
274647	chr2	132393393	132395770	NA	NA	2479	4683	30	AACACCCCACTGTACTTCCCACTGCTCCTG	0.169906	0.1	1	(0,AACACCCCACTGTACTTCCCACTGCTCCTG,30,4683,4683)
275793	chr2	133895428	133895551	NA	NA	199	472	15	AAGAGAGAGGGGAGG	0.0833735	0.07	4	(0,AAGAGAGAGGGGAGG,15,303,303)(1,AGC,3,55,55)(2,AAAG,4,52,46)(3,AG,2,34,34)(4,ACAG,4,28,28)
275910	chr2	134063833	134064140	NA	NA	311	602	37	AAGTGAGGAGCGCCTCTGCCCGGCCGCCCCGTCTGGG	0.145794	0.2	1	(0,AAGTGAGGAGCGCCTCTGCCCGGCCGCCCCGTCTGGG,37,602,602)
275998	chr2	134192254	134192283	MGAT5	intron	41	325	4	GGGT	0.0920556	0.26	2	(0,GGGT,4,259,259)(1,TCC,3,66,66)
276128	chr2	134381331	134381433	MGAT5	intron	103	277	4	ATAG	0.0267164	0.09	3	(0,ATAG,4,175,175)(1,ACAG,4,70,70)(2,AGGT,4,32,32)
276287	chr2	134606909	134609924	TMEM163	intron	4006	7021	31	AAAAGGACAGACCCCGAGAACTGTGCTGGTG	0.0424708	0.04	1	(0,AAAAGGACAGACCCCGAGAACTGTGCTGGTG,31,7021,7021)
276592	chr2	135033131	135033573	Q56UN5	intron	1284	3117	4	CCGG	0.313475	0.36	1	(0,CCGG,4,3117,3117)
277950	chr2	136890284	136890555	R4GMU2	intron	130	386	3	TTC	0.136189	0.08	1	(0,TTC,3,386,386)
278117	chr2	137089243	137089275	THSD7B	intron	34	267	2	AT	0.0590875	0.18	2	(0,AT,2,187,187)(1,TG,2,80,80)
278297	chr2	137303631	137303785	THSD7B	intron	163	364	2	AT	0.151742	0.14	1	(0,AT,2,364,364)
279506	chr2	138872357	138872499	NA	NA	58	283	6	AGAGGG	0.0218519	0.02	1	(0,AGAGGG,6,283,283)
280617	chr2	140227928	140228506	NA	NA	696	971	2	AT	0.20207	0.23	1	(0,AT,2,971,971)
280738	chr2	140361342	140361406	Q9NZR2	intron	65	171	2	AT	0.157871	0.1	1	(0,AT,2,171,171)
281693	chr2	141544297	141544459	Q9NZR2	intron	192	342	3	TTC	0.0419615	0.02	2	(0,TTC,3,287,287)(1,CCT,3,55,55)
282161	chr2	142115411	142115869	Q9NZR2	intron	374	582	2	AT	0.160534	0.16	1	(0,AT,2,582,582)
282897	chr2	143046549	143046583	KYNU	3UTR	51	294	2	AT	0.168625	0.17	1	(0,AT,2,294,294)
283529	chr2	143921879	143922437	NA	NA	511	886	49	ACCTCCCTCCCGGACGGGGCGGCTGGCCGGGCGGGGGGCTGACCCCCCC	0.179257	0.3	1	(0,ACCTCCCTCCCGGACGGGGCGGCTGGCCGGGCGGGGGGCTGACCCCCCC,49,865,833)(1,CG,2,21,21)
283576	chr2	143991387	143991958	GTDC1	intron	587	864	48	AGCCCCCTGCCCGGCCAGCCGCCCCGTCCGGGAGGGAGGTGAGGGGTC	0.195836	0.18	1	(0,AGCCCCCTGCCCGGCCAGCCGCCCCGTCCGGGAGGGAGGTGAGGGGTC,48,864,864)
283968	chr2	144497834	144498158	ZEB2	intron	277	469	3	AAT	0.170674	0.11	2	(0,AAT,3,405,405)(1,AT,2,64,64)
284319	chr2	144947199	144947458	TEX41	intron	304	436	4	TTTC	0.0756612	0.05	3	(0,TTTC,4,224,224)(1,CCTT,4,167,167)(2,CT,2,45,45)
284344	chr2	144981623	144981665	TEX41	intron	86	947	5	AATAG	0.0334462	0.05	1	(0,AATAG,5,874,874)(1,AAAAT,5,56,56)(2,AT,2,17,17)
284602	chr2	145302015	145302038	ENSG00000235435	intron	25	136	2	AT	0.073664	0.14	2	(0,AT,2,118,118)(1,AC,2,18,18)
284675	chr2	145383210	145383330	NA	NA	90	233	2	AT	0.104534	0.15	1	(0,AT,2,233,233)
284855	chr2	145600318	145600381	ENSG00000286225	intron	222	331	2	AT	0.0733969	0.09	1	(0,AT,2,331,331)
285043	chr2	145831620	145831987	NA	NA	556	719	3	ATT	0.204342	0.25	1	(0,ATT,3,719,719)
287028	chr2	148345315	148345458	MBD5	intron	144	371	2	AT	0.172955	0.22	1	(0,AT,2,371,371)
287392	chr2	148833921	148834228	NA	NA	326	538	2	CT	0.0908233	0.1	2	(0,CT,2,269,269)(1,TTTC,4,221,221)(2,CCTT,4,48,48)
288145	chr2	149906148	149906223	MMADHC-DT	intron	120	228	2	AG	0.0448756	0.03	2	(0,AG,2,147,147)(1,AAAG,4,81,81)
288197	chr2	150000748	150001078	MMADHC-DT	intron	261	369	35	AATATATATTATATATTTGTATATGATATATGTAT	0.0129182	0.02	1	(0,AATATATATTATATATTTGTATATGATATATGTAT,35,369,369)
288608	chr2	150542426	150542665	NA	NA	222	333	18	AGAGGCGGGGGGGCGGGG	0.0800296	0.05	1	(0,AGAGGCGGGGGGGCGGGG,18,333,333)
289075	chr2	151133399	151133533	ENSG00000236885	intron	131	496	4	AAAG	0.0698246	0.08	3	(0,AAAG,4,327,327)(1,GAGAGAAA,8,99,99)(2,AAGG,4,70,70)
289612	chr2	151875585	151876024	ENSG00000283228	intron	500	983	4	CGGG	0.246642	0.46	1	(0,CGGG,4,983,983)
289613	chr2	151876646	151877145	ENSG00000283228	intron	516	790	5	ACTAT	0.171111	0.16	2	(0,ACTAT,5,430,430)(1,AT,2,360,360)
289837	chr2	152160132	152160537	STAM2	intron	406	813	37	AAGTGAGGAGCGCCTCTGCCCGGCCGCCCCGTCTGGG	0.151345	0.23	1	(0,AAGTGAGGAGCGCCTCTGCCCGGCCGCCCCGTCTGGG,37,813,813)
289984	chr2	152356916	152357721	FMNL2	intron	660	986	30	AAATATTAAATCAGTTTAATGTATAACGAT	0.0672407	0.05	1	(0,AAATATTAAATCAGTTTAATGTATAACGAT,30,986,986)
290170	chr2	152624035	152624127	FMNL2	intron	98	208	5	TCCCC	0.0701744	0.04	2	(0,TCCCC,5,183,183)(1,CCCTT,5,25,25)
290381	chr2	152925256	152925479	NA	NA	197	335	2	AT	0.11257	0.11	1	(0,AT,2,335,335)
290383	chr2	152928899	152930078	NA	NA	1179	1279	2	AT	0.183874	0.18	1	(0,AT,2,1279,1279)
290809	chr2	153635391	153635466	NA	NA	74	174	2	AT	0.137071	0.11	1	(0,AT,2,174,174)
291812	chr2	154937929	154939349	NA	NA	1629	1863	2	AT	0.114167	0.11	1	(0,AT,2,1783,1783)(1,ATT,3,49,49)(2,AAT,3,31,31)
291919	chr2	155063803	155063942	NA	NA	97	213	2	AT	0.116981	0.11	1	(0,AT,2,213,213)
292088	chr2	155263224	155263245	NA	NA	45	146	3	AAG	0.164926	0.16	4	(0,AAG,3,72,72)(1,AGG,3,33,33)(2,TG,2,26,26)(3,AG,2,15,15)
292196	chr2	155411788	155412611	NA	NA	738	1009	30	ATATATGTATATATGTGTATATATGTATAC	0.167268	0.09	1	(0,ATATATGTATATATGTGTATATATGTATAC,30,982,982)(1,AT,2,27,27)
293009	chr2	156451255	156451834	GPD2	intron	531	913	49	ACCTCCCTCCCGGACGGGGCGGCTGGCCGGGCGGGGGGCTGACCCCCCC	0.183707	0.28	1	(0,ACCTCCCTCCCGGACGGGGCGGCTGGCCGGGCGGGGGGCTGACCCCCCC,49,913,913)
295004	chr2	159247887	159247978	Q8N9V3	intron	84	347	2	AT	0.187121	0.04	1	(0,AT,2,347,347)
295174	chr2	159501113	159501242	BAZ2B	intron	130	532	2	AT	0.113365	0.09	1	(0,AT,2,532,532)
295860	chr2	160438779	160439191	RBMS1	intron	414	882	4	CGGG	0.383246	0.31	1	(0,CGGG,4,836,836)(1,CCT,3,46,46)
297516	chr2	162752904	162753031	KCNH7	intron	63	527	5	AAAAG	0.0111702	0	1	(0,AAAAG,5,527,527)
297679	chr2	162936687	162937239	NA	NA	837	1933	2	AT	0.146677	0.18	1	(0,AT,2,1933,1933)
298274	chr2	163660656	163660879	FIGN	intron	215	451	2	AT	0.124832	0.14	1	(0,AT,2,451,451)
298605	chr2	164064711	164064812	ENSG00000237844	intron	122	243	2	AT	0.0726038	0.09	1	(0,AT,2,243,243)
300068	chr2	165930721	165930766	A0A494C0N4	intron	41	146	2	TG	0.0959738	0.08	1	(0,TG,2,146,146)
300260	chr2	166201159	166201723	SCN1A-AS1	intron	460	577	29	ATATATATAGTATAGAGTATGCGTATACT	0.22416	0.14	2	(0,ATATATATAGTATAGAGTATGCGTATACT,29,457,427)(1,AT,2,120,120)
300436	chr2	166413962	166414331	Q01118	intron	363	482	2	AT	0.133745	0.13	1	(0,AT,2,482,482)
300438	chr2	166414721	166415050	Q01118	intron	328	460	2	AT	0.198911	0.21	1	(0,AT,2,460,460)
300636	chr2	166696390	166696401	NA	NA	12	2838	2	AT	0.209174	0.38	1	(0,AT,2,2782,2782)(1,CT,2,45,45)(2,GT,2,11,11)
301267	chr2	167563167	167563869	NA	NA	745	1327	4	CCGG	0.2814	0.37	1	(0,CCGG,4,1282,1282)(1,CT,2,45,45)
301473	chr2	167875962	167876134	B3GALT1-AS1	intron	146	285	2	AT	0.0933012	0.1	1	(0,AT,2,285,285)
302039	chr2	168631383	168631929	Q6ZMG9	intron	603	824	2	AT	0.209822	0.21	1	(0,AT,2,824,824)
302556	chr2	169326622	169328335	LRP2	intron	1716	1891	49	AGCCCCCCGCCCGGCCAGCCGCCCCGTCCGGGAGGGAGGTGGGGGGGTC	0.169591	0.17	3	(0,AGCCCCCCGCCCGGCCAGCCGCCCCGTCCGGGAGGGAGGTGGGGGGGTC,49,1453,1453)(1,AGCC,4,233,233)(2,CT,2,105,105)(3,AGG,3,100,100)
302682	chr2	169505363	169506247	BBS5	3UTR	893	1010	40	AAGTGAGGAGCCCCTCTGCCCGGCAGCCACCCCGTCTGGG	0.201319	0.21	1	(0,AAGTGAGGAGCCCCTCTGCCCGGCAGCCACCCCGTCTGGG,40,1010,1010)
302853	chr2	169738827	169739096	S4R3P4	intron	270	759	6	TCCCCC	0.136083	0.14	1	(0,TCCCCC,6,698,698)(1,CCT,3,61,61)
302863	chr2	169749914	169750158	KLHL23	3UTR	528	658	2	AT	0.123973	0.11	2	(0,AT,2,590,590)(1,ATGT,4,68,16)
302970	chr2	169890541	169890612	Q6ZT12	intron	86	209	2	AT	0.094502	0.12	1	(0,AT,2,209,209)
303544	chr2	170648627	170649466	IIIB	intron	861	987	3	AAT	0.120217	0.12	2	(0,AAT,3,537,533)(1,AT,2,450,450)
304198	chr2	171558285	171558518	NA	NA	234	534	2	AT	0.0991852	0.19	1	(0,AT,2,534,534)
304483	chr2	171902752	171902924	SLC25A12	intron	147	267	2	AT	0.149049	0.14	1	(0,AT,2,267,267)
304605	chr2	172042139	172042287	METAP1D	intron	301	730	2	AT	0.108439	0.13	1	(0,AT,2,666,666)(1,GT,2,64,64)
304607	chr2	172043099	172043118	METAP1D	intron	25	486	2	AT	0.0713084	0.11	2	(0,AT,2,416,416)(1,GT,2,70,70)
304882	chr2	172411541	172411829	NA	NA	264	1500	2	CG	0.0322901	0.24	2	(0,CG,2,1261,1261)(1,AT,2,216,216)(2,GT,2,23,23)
304998	chr2	172621530	172622973	NA	NA	1450	1555	2	AT	0.260977	0.27	1	(0,AT,2,1555,1555)
305060	chr2	172700273	172700616	RAPGEF4-AS1	intron	345	468	40	ACTTCCCAGACGGGGTGGCGGCCGGGCAGAGACGCTCCTC	0.143569	0.15	1	(0,ACTTCCCAGACGGGGTGGCGGCCGGGCAGAGACGCTCCTC,40,468,468)
305824	chr2	173737651	173738489	NA	NA	942	2227	4	AAGG	0.135541	0.13	1	(0,AAGG,4,2227,2227)
306206	chr2	174253650	174254112	NA	NA	490	708	2	AT	0.184646	0.19	1	(0,AT,2,708,708)
306282	chr2	174354349	174354772	CIR1	intron	375	509	2	AT	0.179533	0.17	1	(0,AT,2,509,509)
306351	chr2	174454620	174454902	NM_001267051	intron	283	625	4	AAGG	0.104094	0.09	2	(0,AAGG,4,536,536)(1,AAGGG,5,89,89)
306948	chr2	175260497	175260677	ENSG00000229066	intron	182	319	2	AT	0.186067	0.18	1	(0,AT,2,319,319)
307385	chr2	175896510	175896880	NA	NA	373	490	2	AT	0.15987	0.16	1	(0,AT,2,490,490)
307726	chr2	176330332	176330354	MTX2	intron	23	152	13	AAGTATTTCTTAT	0.13094	0.12	2	(0,AAGTATTTCTTAT,13,130,109)(1,AT,2,22,22)
308645	chr2	177576245	177576334	NA	NA	66	174	2	AT	0.072098	0.12	1	(0,AT,2,174,174)
308905	chr2	177945608	177947212	PDE11A	intron	1552	2084	49	AGCCCCCCGCCCGGCCAGCCGCCCCGTCCGGGAGGGAGGTGGGGGGGTC	0.174476	0.2	1	(0,AGCCCCCCGCCCGGCCAGCCGCCCCGTCCGGGAGGGAGGTGGGGGGGTC,49,2084,2084)
309091	chr2	178208630	178208732	OSBPL6	intron	102	240	4	CCTT	0.122806	0.16	3	(0,CCTT,4,111,111)(1,CCCT,4,91,91)(2,CCTTT,5,38,38)
309584	chr2	179015063	179015995	Q6ZP82	intron	1035	1179	2	AT	0.193736	0.19	1	(0,AT,2,1179,1179)
309829	chr2	179396952	179398136	NA	NA	1154	1267	2	AC	0.0896642	0.09	2	(0,AC,2,644,644)(1,AT,2,623,623)
309908	chr2	179493676	179493699	NR_104234	intron	212	322	2	AT	0.194162	0.24	1	(0,AT,2,322,322)
310610	chr2	180426912	180426986	NA	NA	69	194	2	AT	0.0408052	0.1	1	(0,AT,2,194,194)
311037	chr2	181021341	181021680	A0A1B0GX65	intron	1032	1724	8	CCCTTCCT	0.123246	0.07	3	(0,CCCTTCCT,8,726,726)(1,CCCT,4,711,711)(2,TTCC,4,287,287)
311234	chr2	181288539	181289217	LINC01934	intron	497	1482	26	AAATATTATATTTATATTATTTATAT	0.18478	0.13	2	(0,AAATATTATATTTATATTATTTATAT,26,1105,1073)(1,AT,2,377,377)
311323	chr2	181374606	181374639	NR_130784	intron	32	175	2	AT	0.0393991	0.1	1	(0,AT,2,175,175)
312036	chr2	182385593	182385900	P54750	intron	275	382	15	TCTCCCTCTCCCTCC	0.105593	0.09	2	(0,TCTCCCTCTCCCTCC,15,226,226)(1,AAAG,4,156,156)
312682	chr2	183286102	183286375	ENSG00000287621	intron	270	586	2	AT	0.170856	0.14	1	(0,AT,2,586,586)
312855	chr2	183551127	183551247	NA	NA	122	231	2	AT	0.0875468	0.12	2	(0,AT,2,201,201)(1,AC,2,30,30)
312945	chr2	183682200	183682355	NA	NA	46	161	3	AAT	0.305458	0.07	2	(0,AAT,3,83,83)(1,AT,2,78,78)
313705	chr2	184680086	184680522	ZNF804A	intron	437	545	67	AACAGATGGGAGGACCTGCCTGTGGAGAAGAGCTACCCACTGTGGGTCTCCTCTCTGCTGAGAGCTG	0.138093	0.18	1	(0,AACAGATGGGAGGACCTGCCTGTGGAGAAGAGCTACCCACTGTGGGTCTCCTCTCTGCTGAGAGCTG,67,545,545)
314907	chr2	186174252	186174316	LINC01473	intron	69	247	2	AT	0.0509608	0.05	2	(0,AT,2,183,183)(1,GT,2,64,64)
314984	chr2	186278348	186278570	LINC01473	intron	226	351	32	AAATACAATTTGTATTATATTTGATACAATAC	0.040541	0.03	1	(0,AAATACAATTTGTATTATATTTGATACAATAC,32,351,351)
315219	chr2	186605731	186605902	ITGAV	intron	225	408	27	AATACATATATTCTTATGTATATGTAT	0.0249248	0.05	1	(0,AATACATATATTCTTATGTATATGTAT,27,371,371)(1,AT,2,37,37)
316479	chr2	188261660	188261928	NR_126396	intron	255	614	2	AT	0.167548	0.15	1	(0,AT,2,614,614)
317145	chr2	189157110	189157149	COL5A2	intron	24	210	2	AT	0.17136	0.18	1	(0,AT,2,210,210)
317332	chr2	189419822	189420119	NA	NA	296	423	3	AGG	0.162566	0.17	3	(0,AGG,3,286,286)(1,AAAGG,5,86,86)(2,AAGG,4,51,51)
317524	chr2	189653635	189653977	NA	NA	344	622	45	AGCCCCCGCCCGGCAGCCGCCCCGTCCGGGAGGGAGGTGGGGGGC	0.19023	0.22	2	(0,AGCCCCCGCCCGGCAGCCGCCCCGTCCGGGAGGGAGGTGGGGGGC,45,338,338)(1,CT,2,246,246)(2,AG,2,38,38)
317795	chr2	190038879	190039090	C2orf88	intron	214	325	3	TTC	0.0853371	0.06	1	(0,TTC,3,325,325)
318230	chr2	190649073	190649136	NAB1	5UTR	67	173	5	AGGGG	0.148848	0.19	2	(0,AGGGG,5,100,100)(1,CCG,3,73,73)
318804	chr2	191397710	191398418	MYO1B	intron	1019	1570	41	ACCTCCCGGACGGGGCGGCTGGCCGGGCAGAGGCGCCCCTC	0.204553	0.22	1	(0,ACCTCCCGGACGGGGCGGCTGGCCGGGCAGAGGCGCCCCTC,41,1570,1570)
318840	chr2	191449869	191449895	NA	NA	27	175	2	AC	0.1935	0.25	3	(0,AC,2,101,101)(1,AT,2,47,44)(2,AAT,3,27,27)
319218	chr2	191964186	191964443	ENST00000424116.6	intron	248	477	4	TTTC	0.0790625	0.06	1	(0,TTTC,4,443,443)(1,CTTTT,5,34,34)
319281	chr2	192037270	192037355	TMEFF2	intron	94	236	4	AAAG	0.0324565	0.03	1	(0,AAAG,4,236,236)
320844	chr2	193913805	193914458	NA	NA	623	744	30	AATAAGATACATATGGATTTATCCATATAT	0.0128358	0.03	1	(0,AATAAGATACATATGGATTTATCCATATAT,30,744,744)
321111	chr2	194249130	194249280	NA	NA	150	258	2	AT	0.115899	0.12	1	(0,AT,2,258,258)
321310	chr2	194492144	194492775	LINC01821	intron	1141	1848	2	AT	0.157153	0.14	1	(0,AT,2,1848,1848)
321382	chr2	194585152	194585375	NA	NA	226	594	2	AT	0.155805	0.17	1	(0,AT,2,594,594)
321473	chr2	194703156	194704048	NA	NA	413	819	2	AT	0.175434	0.16	1	(0,AT,2,819,819)
321809	chr2	195120361	195120514	NA	NA	170	282	2	AT	0.111193	0.11	1	(0,AT,2,282,282)
322138	chr2	195568019	195568600	NA	NA	959	2034	49	AGCCCCCCGCCCGGCCAGCCGCCCCGTCCGGGAGGGAGGTGGGGGGGTC	0.19548	0.16	2	(0,AGCCCCCCGCCCGGCCAGCCGCCCCGTCCGGGAGGGAGGTGGGGGGGTC,49,1680,1616)(1,AGG,3,252,252)(2,CT,2,90,90)(3,CCCG,4,12,0)
322189	chr2	195625219	195625247	SLC39A10	intron	35	206	4	AAAG	0.0263976	0.02	2	(0,AAAG,4,125,125)(1,AAGG,4,81,81)
323124	chr2	197009992	197010015	ANKRD44	intron	24	136	5	AAGGG	0.1897	0.17	3	(0,AAGGG,5,83,83)(1,AGG,3,21,21)(2,GGGGAGA,7,19,19)(3,AGCAGG,6,13,13)
323768	chr2	197866037	197866218	PLCL1	intron	133	238	17	AAACTATATATATATAT	0.0808396	0.11	1	(0,AAACTATATATATATAT,17,238,238)
323790	chr2	197897096	197897262	PLCL1	intron	161	319	3	TTC	0.0782453	0.04	1	(0,TTC,3,319,319)
323807	chr2	197922530	197923772	PLCL1	intron	1545	2025	3	CGG	0.33666	0.35	1	(0,CGG,3,1999,1999)(1,ACCCCCCC,8,26,26)
324562	chr2	198848602	198849849	NA	NA	1322	1463	2	AT	0.240296	0.17	1	(0,AT,2,1463,1463)
324686	chr2	199017039	199017404	ENSG00000231557	intron	368	506	2	AT	0.0687594	0.06	1	(0,AT,2,506,506)
325315	chr2	199913145	199913578	Q8N8R5	intron	440	557	2	AT	0.189961	0.19	1	(0,AT,2,557,557)
325506	chr2	200208808	200208849	NA	NA	42	600	2	TG	0.101474	0.2	1	(0,TG,2,600,600)
325660	chr2	200396034	200396067	SPATS2L	intron	43	152	2	AT	0.139179	0.32	1	(0,AT,2,152,152)
326532	chr2	201563086	201563516	C2CD6	intron	335	446	48	ACCTCCCTCCCGGACGGGGCGGCTGGCCGGGCGGGGGGCTGACCCCCC	0.281716	0.15	1	(0,ACCTCCCTCCCGGACGGGGCGGCTGGCCGGGCGGGGGGCTGACCCCCC,48,446,446)
327645	chr2	202986869	202986908	CARF	3UTR	42	164	2	AT	0.0193726	0.05	1	(0,AT,2,164,164)
327830	chr2	203251780	203251817	Q6UW02	intron	44	340	2	AT	0.0568972	0.07	1	(0,AT,2,340,340)
327913	chr2	203372536	203372558	B7Z836	intron	23	642	2	CG	0.315505	0.39	1	(0,CG,2,642,642)
328358	chr2	203966526	203966537	NA	NA	12	195	3	GGT	0.170648	0.52	1	(0,GGT,3,195,195)
328853	chr2	204648526	204649091	PARD3B	intron	659	782	31	AAATAATATATATTTATAATATATATCATAT	0.0627347	0.04	1	(0,AAATAATATATATTTATAATATATATCATAT,31,729,729)(1,AT,2,53,53)
329905	chr2	205988746	205988970	NA	NA	96	249	5	AAAAT	0.0723321	0.1	1	(0,AAAAT,5,249,249)
330039	chr2	206172574	206173160	NA	NA	561	850	13	ACGGGAGAGGGAG	0.0646687	0.06	1	(0,ACGGGAGAGGGAG,13,850,850)
330108	chr2	206249865	206249889	NR_104359	intron	25	308	5	TTTTC	0.0206783	0.01	1	(0,TTTTC,5,308,308)
330202	chr2	206374616	206375482	NA	NA	922	1272	27	AAAAACACTTATAATACATCGTATTAT	0.00911321	0	1	(0,AAAAACACTTATAATACATCGTATTAT,27,1272,1272)
330223	chr2	206400580	206401142	NA	NA	564	828	49	ACCTCCCTCCCGGACGGGGCGGCTGGCCGGGCGGGGGGCTGACCCCCCC	0.171775	0.12	1	(0,ACCTCCCTCCCGGACGGGGCGGCTGGCCGGGCGGGGGGCTGACCCCCCC,49,753,753)(1,CGGG,4,75,75)
330652	chr2	206943663	206943814	CPO	intron	154	265	4	ATAG	0.107341	0.12	1	(0,ATAG,4,265,265)
331596	chr2	208176843	208177238	H7BZF5	intron	3005	5777	10	ACAGATCTGT	0.151559	0.1	1	(0,ACAGATCTGT,10,5469,5454)(1,AT,2,308,308)
332464	chr2	209435920	209436037	MAP2	intron	193	318	2	AT	0.145936	0.15	1	(0,AT,2,318,318)
332815	chr2	209903383	209903671	UNC80	intron	563	742	2	AT	0.130502	0.13	1	(0,AT,2,742,742)
333257	chr2	210512737	210513183	C9JTA4	intron	353	479	2	AT	0.196565	0.19	1	(0,AT,2,479,479)
333687	chr2	211058946	211059119	NA	NA	88	196	2	AT	0.0528707	0.17	1	(0,AT,2,196,196)
333742	chr2	211134239	211135597	NA	NA	1468	1770	2	AT	0.209615	0.2	1	(0,AT,2,1770,1770)
333799	chr2	211201629	211201708	NA	NA	80	288	4	AAAG	0.117955	0.05	1	(0,AAAG,4,288,288)
334593	chr2	212191450	212192212	ERBB4	intron	779	883	2	AT	0.200342	0.2	1	(0,AT,2,883,883)
334756	chr2	212373691	212374115	ERBB4	intron	421	542	2	AT	0.190373	0.18	1	(0,AT,2,542,542)
334915	chr2	212548918	212549200	NA	NA	397	549	38	AAATATGTGAATATACATATTCACATATTTATATTCAT	0.0300562	0.02	1	(0,AAATATGTGAATATACATATTCACATATTTATATTCAT,38,549,549)
334971	chr2	212616499	212616722	ENSG00000273118	intron	224	367	5	CCCCT	0.14966	0.14	2	(0,CCCCT,5,232,232)(1,TTCC,4,113,113)(2,CCCT,4,22,22)
335876	chr2	213833392	213833603	SPAG16	intron	279	546	2	AT	0.126818	0.14	1	(0,AT,2,546,546)
336012	chr2	213980197	213980782	SPAG16	intron	434	622	2	AT	0.154356	0.17	1	(0,AT,2,567,567)(1,AG,2,55,55)
336622	chr2	214834876	214835538	SNHG31	intron	1103	1530	49	ACCTCCCTCCCGGACGGGGCGGCTGGCCGGGCGGGGGGCTGACCCCCCC	0.208446	0.22	1	(0,ACCTCCCTCCCGGACGGGGCGGCTGGCCGGGCGGGGGGCTGACCCCCCC,49,1530,1530)
336623	chr2	214835646	214835969	SNHG31	intron	324	449	39	ATGGCGGCCGGGCAGAGACGCTCCTCACTTCCCAGACGG	0.153341	0.17	1	(0,ATGGCGGCCGGGCAGAGACGCTCCTCACTTCCCAGACGG,39,449,449)
336943	chr2	215279667	215279995	ENSG00000286836	intron	391	502	4	AAGG	0.0955703	0.09	3	(0,AAGG,4,328,328)(1,AAGGG,5,114,114)(2,AGGG,4,60,60)
337198	chr2	215608250	215609057	ENSG00000237525	intron	1249	1665	30	AAATATATATATTTAATGTATATTTGAATC	0.164588	0.09	1	(0,AAATATATATATTTAATGTATATTTGAATC,30,1622,1622)(1,AT,2,43,43)
337258	chr2	215682904	215682989	ENSG00000237525	intron	62	279	5	AAAAG	0.0224627	0.01	1	(0,AAAAG,5,279,279)
338420	chr2	217120928	217121693	NA	NA	794	920	2	AT	0.197415	0.19	1	(0,AT,2,920,920)
339014	chr2	217805415	217805910	A0A2R8Y4T1	intron	1237	1489	2	AC	0.0768371	0.06	1	(0,AC,2,1462,1462)(1,ACC,3,27,27)
339204	chr2	217989915	217989932	A0A2R8Y4T1	intron	18	154	3	ATC	0.171579	0.38	1	(0,ATC,3,154,154)
339855	chr2	218846963	218846991	NA	NA	2085	2603	5	GCCGT	0.346436	0.45	2	(0,GCCGT,5,2175,2175)(1,GT,2,428,428)
339952	chr2	218931207	218931622	NA	NA	417	897	40	AAGTGAGGAGCGCCTCTGCCCGGCCGCCACCCCGTCTGGG	0.171932	0.2	1	(0,AAGTGAGGAGCGCCTCTGCCCGGCCGCCACCCCGTCTGGG,40,897,897)
340136	chr2	219159515	219159617	Q9H9Q4	intron	119	239	2	AT	0.142548	0.15	1	(0,AT,2,239,239)
340371	chr2	219465790	219465836	SPEG	exon	48	225	4	TGCG	0.17465	0.23	2	(0,TGCG,4,199,199)(1,GT,2,26,26)
340980	chr2	220233192	220233878	ENSG00000239498	intron	781	1008	3	ATT	0.22142	0.2	2	(0,ATT,3,547,547)(1,AT,2,461,461)
341230	chr2	220546179	220546619	ENSG00000236451	intron	435	589	3	TTC	0.0590789	0.05	2	(0,TTC,3,525,525)(1,CCTTCT,6,64,64)
341470	chr2	220823410	220824002	ENSG00000224819	intron	525	943	4	CCCT	0.118123	0.14	2	(0,CCCT,4,782,782)(1,TTCC,4,114,114)(2,CTTT,4,47,47)
341946	chr2	221365505	221368816	NA	NA	3216	4527	32	AAGGGGACAAGGGGACCCCCAGTGCCTGGATT	0.0569961	0.05	1	(0,AAGGGGACAAGGGGACCCCCAGTGCCTGGATT,32,4527,4527)
342226	chr2	221726258	221726276	NA	NA	19	246	3	AAT	0.0652532	0.12	3	(0,AAT,3,118,118)(1,AT,2,73,73)(2,ATTT,4,45,44)(3,AAAAT,5,10,10)
342869	chr2	222556431	222556983	SGPP2	intron	491	789	20	ATCCACCCTCACTCCTCCCC	0.139049	0.11	1	(0,ATCCACCCTCACTCCTCCCC,20,789,789)
343053	chr2	222816432	222817038	NA	NA	1256	1739	49	AGCCCCCCGCCCGGCCAGCCGCCCCGTCCGGGAGGGAGGTGGGGGGGTC	0.16813	0.22	1	(0,AGCCCCCCGCCCGGCCAGCCGCCCCGTCCGGGAGGGAGGTGGGGGGGTC,49,1642,1600)(1,CCG,3,97,97)
343653	chr2	223626051	223626223	NA	NA	182	352	3	AAG	0.0566221	0.05	2	(0,AAG,3,240,240)(1,AGG,3,112,112)
345434	chr2	225794046	225794150	NA	NA	85	199	4	TTCC	0.0923783	0.06	1	(0,TTCC,4,199,199)
345699	chr2	226113969	226114097	NA	NA	149	255	2	AT	0.16287	0.17	1	(0,AT,2,255,255)
346004	chr2	226469412	226471200	NA	NA	714	1514	28	AAATGAACATATATATATTCATTCACTT	0.0849442	0.06	1	(0,AAATGAACATATATATATTCATTCACTT,28,1514,1514)
346473	chr2	227045780	227046116	P53420	intron	337	473	2	AT	0.145709	0.13	1	(0,AT,2,473,473)
346595	chr2	227193714	227194115	Q01955	intron	317	563	6	AAGGAG	0.138916	0.15	2	(0,AAGGAG,6,323,323)(1,AAGG,4,240,240)
346611	chr2	227202754	227203794	Q01955	intron	1203	1738	2	AT	0.19083	0.19	1	(0,AT,2,1738,1738)
346914	chr2	227598899	227599059	NM_001395403	exon	161	380	12	CTGTGGTGGTGG	0.189757	0.07	1	(0,CTGTGGTGGTGG,12,380,380)
347829	chr2	228764467	228764684	LINC01807	intron	221	325	3	AAG	0.0393462	0.02	4	(0,AAG,3,200,200)(1,AAGGAG,6,50,50)(2,AAGAGG,6,40,40)(3,AGG,3,35,35)
348160	chr2	229183842	229185127	PID1	intron	1289	1407	2	AT	0.252472	0.25	1	(0,AT,2,1407,1407)
348610	chr2	229742942	229743562	NA	NA	853	1191	49	AGCCCCCCGCCCGGCCAGCCGCCCCGTCCGGGAGGGAGGTGGGGGGGTC	0.185725	0.26	1	(0,AGCCCCCCGCCCGGCCAGCCGCCCCGTCCGGGAGGGAGGTGGGGGGGTC,49,1158,1129)(1,CCCG,4,33,33)
348892	chr2	230118881	230119341	NA	NA	928	1224	2	AT	0.293496	0.3	1	(0,AT,2,1224,1224)
349175	chr2	230497372	230497618	SP100	intron	232	332	5	AAAGG	0.134163	0.1	2	(0,AAAGG,5,237,237)(1,AGG,3,68,68)(2,AGGGG,5,27,27)
350083	chr2	231715713	231716084	NA	NA	372	560	20	ACACACCCTCACTGGACTCC	0.13	0.12	1	(0,ACACACCCTCACTGGACTCC,20,560,560)
351016	chr2	232886081	232886465	NGEF	intron	367	513	2	TG	0.249924	0.26	1	(0,TG,2,513,513)
351033	chr2	232899511	232900829	NGEF	intron	1243	1571	2	AC	0.108827	0.27	1	(0,AC,2,1571,1571)
351040	chr2	232905861	232906569	NGEF	intron	646	1196	49	AGCCCCCCGCCCGGCCAGCCGCCCCGTCCGGGAGGGAGGTGGGGGGGTC	0.188586	0.26	1	(0,AGCCCCCCGCCCGGCCAGCCGCCCCGTCCGGGAGGGAGGTGGGGGGGTC,49,1196,1196)
351107	chr2	232994847	232995863	NGEF	intron	1771	2142	18	ACAGTATGTATACTGTAT	0.167245	0.11	3	(0,ACAGTATGTATACTGTAT,18,1516,1494)(1,AT,2,329,329)(2,ACTGTATGTATGTAT,15,150,142)(3,ACAGCATGTATACTGTAT,18,147,145)
351218	chr2	233137854	233138039	INPP5D	intron	201	399	2	AT	0.165169	0.17	1	(0,AT,2,399,399)
351222	chr2	233143713	233144825	INPP5D	intron	1114	1433	6	ATGGTG	0.258068	0.24	1	(0,ATGGTG,6,1433,1433)
351282	chr2	233214981	233215399	ATG16L1	intron	420	543	31	AATGATGAAGAACCTTGTTAAGGGTGGGGAG	0.0511296	0.03	1	(0,AATGATGAAGAACCTTGTTAAGGGTGGGGAG,31,543,543)
351416	chr2	233396872	233397623	Q16760	intron	1081	1781	2	AG	0.28383	0.44	1	(0,AG,2,1781,1781)
351459	chr2	233463246	233463813	Q16760	intron	585	876	17	ATCTCCTCACTCCACGC	0.0958148	0.09	2	(0,ATCTCCTCACTCCACGC,17,745,745)(1,ACGCATGTCCTCACTGC,17,88,88)(2,ACGCATCACCTCACTCC,17,43,43)
351524	chr2	233566989	233568571	NA	NA	1348	1710	26	AACCTTATATAAGATTATAGTTATAT	0.0604135	0.06	1	(0,AACCTTATATAAGATTATAGTTATAT,26,1710,1710)
351671	chr2	233787375	233788207	A0A087WT58	intron	958	1214	2	AT	0.0926823	0.14	1	(0,AT,2,1214,1214)
352051	chr2	234259772	234260223	NA	NA	450	626	6	AGCCTC	0.0796082	0.1	1	(0,AGCCTC,6,626,626)
352263	chr2	234540797	234540941	NA	NA	144	479	2	AT	0.0929401	0.17	1	(0,AT,2,479,479)
352355	chr2	234645379	234649642	NA	NA	1802	7887	17	ACTCCCACTGCCTCCCT	0.0669531	0.07	1	(0,ACTCCCACTGCCTCCCT,17,7887,7887)
352556	chr2	234901874	234902149	ENSG00000235726	intron	199	313	4	AAAG	0.0680859	0.06	2	(0,AAAG,4,200,200)(1,AAGG,4,113,113)
352638	chr2	235010718	235011252	SH3BP4	intron	690	811	24	AACCCTTCCTCCCTCTCCTAGGAG	0.0880798	0.08	1	(0,AACCCTTCCTCCCTCTCCTAGGAG,24,811,811)
352697	chr2	235094651	235094730	NA	NA	80	197	4	ATTT	0.284776	0.26	1	(0,ATTT,4,197,197)
353160	chr2	235683465	235683505	AGAP1	intron	41	153	2	AT	0.154142	0.35	1	(0,AT,2,153,153)
353229	chr2	235763985	235763998	AGAP1	intron	14	144	17	ACCCGTGCGTGGCTGTG	0.134105	0.11	1	(0,ACCCGTGCGTGGCTGTG,17,144,144)
353230	chr2	235764644	235765353	AGAP1	intron	684	1091	27	ATCTGGGAGCGTCCGTGGGGTGGGGGT	0.0585714	0.08	1	(0,ATCTGGGAGCGTCCGTGGGGTGGGGGT,27,1091,1091)
353252	chr2	235802592	235803216	AGAP1	intron	1178	1349	6	GGTTGT	0.150595	0.16	2	(0,GGTTGT,6,1086,1086)(1,GGT,3,174,174)(2,ATG,3,89,89)
353647	chr2	236344659	236345206	NM_001270585	intron	548	1446	39	AAATGTGCTTCCCTCTGGGGTGTGCAGAGCCCTGGTTGT	0.0512127	0.05	1	(0,AAATGTGCTTCCCTCTGGGGTGTGCAGAGCCCTGGTTGT,39,1446,1446)
353663	chr2	236356866	236358476	NM_001270585	intron	1611	1815	2	AT	0.169481	0.17	1	(0,AT,2,1815,1815)
353676	chr2	236379195	236379928	NM_001270585	intron	778	908	44	AAACAGGGGAGCGACAGGACCAAGGGAGAGGGGAGGGAACCCCC	0.0411278	0.04	1	(0,AAACAGGGGAGCGACAGGACCAAGGGAGAGGGGAGGGAACCCCC,44,908,908)
353759	chr2	236491124	236491272	NM_001270585	intron	162	331	2	AT	0.12291	0.14	1	(0,AT,2,331,331)
354092	chr2	236932549	236932858	COPS8-DT	intron	324	474	37	AAAGAAGAGAGAGTAGCCTCGGGGAGGGGGGAGTCTC	0.111735	0.1	1	(0,AAAGAAGAGAGAGTAGCCTCGGGGAGGGGGGAGTCTC,37,474,474)
354177	chr2	237030675	237031406	COPS8-DT	intron	732	850	30	AAGGCCAGCCCTCACCCTGGGCCCACAGAG	0.0707276	0.07	1	(0,AAGGCCAGCCCTCACCCTGGGCCCACAGAG,30,850,850)
354547	chr2	237521717	237522691	MLPH	intron	975	1101	61	AAACACCTGCTACAACTATAGTGCTGGAGCGGAGCAGGGCTGAGACTGGGGTTGGGCCTTC	0.0324254	0.05	1	(0,AAACACCTGCTACAACTATAGTGCTGGAGCGGAGCAGGGCTGAGACTGGGGTTGGGCCTTC,61,1101,1101)
354559	chr2	237542659	237545256	MLPH	exon	1528	10283	18	ACAGTGGTGAGTGGGGGG	0.0524606	0.04	2	(0,ACAGTGGTGAGTGGGGGG,18,5073,4924)(1,ACAGTGGTGAGTGGGG,16,4537,4453)(2,ACAGTGGTGAGTGGGGG,17,673,570)
354562	chr2	237547291	237547905	MLPH	intron	615	911	74	ACAGAGGGCAGAGCCAGCCTGGGAGGGAGGAGCTCCCCGTGTTCAGGTGGAGTGGTTAGGAGTAGGAGCAGTGC	0.0335687	0.03	1	(0,ACAGAGGGCAGAGCCAGCCTGGGAGGGAGGAGCTCCCCGTGTTCAGGTGGAGTGGTTAGGAGTAGGAGCAGTGC,74,911,911)
354602	chr2	237598075	237598303	RAS	intron	361	604	35	ACTGCTCCCCACCTCGGTCCCCTCTCCCCTCCCCC	0.208857	0.14	1	(0,ACTGCTCCCCACCTCGGTCCCCTCTCCCCTCCCCC,35,604,604)
354826	chr2	237911050	237911110	RAMP1	intron	61	220	2	AC	0.280205	0.36	1	(0,AC,2,220,220)
354937	chr2	238098560	238098670	UBE2F-SCLY	3UTR	181	394	14	ACATGGGACCGCCC	0.0567383	0.05	2	(0,ACATGGGACCGCCC,14,350,350)(1,ACATGGGAACGCCC,14,44,44)
354947	chr2	238109773	238110788	ESPNL	intron	1453	1652	50	ATATGTTACCGAGTGTCCCTTTTCTGTCCCAGGATCCCATTTAGGATGCC	0.0304615	0.03	1	(0,ATATGTTACCGAGTGTCCCTTTTCTGTCCCAGGATCCCATTTAGGATGCC,50,1652,1652)
354951	chr2	238117227	238117297	ESPNL	intron	71	177	2	GC	0.465284	0.53	1	(0,GC,2,177,177)
354953	chr2	238117812	238119618	ESPNL	intron	1821	2189	4	ATGG	0.140335	0.12	1	(0,ATGG,4,2090,2090)(1,AGG,3,99,99)
355085	chr2	238296000	238296692	ENSG00000283635	intron	787	3083	27	AGAGTCAGTCGTGTGCCCTCCTGCTGC	0.000652174	0	1	(0,AGAGTCAGTCGTGTGCCCTCCTGCTGC,27,3083,3083)
355162	chr2	238397659	238398456	TRAF3IP1	exon	1003	1306	44	AATGGGGAGGGGGCCCTGCAGCAGGAGCAGAGGTGGGGGGTAGT	0.125154	0.13	1	(0,AATGGGGAGGGGGCCCTGCAGCAGGAGCAGAGGTGGGGGGTAGT,44,1306,1306)
355177	chr2	238417708	238418345	NA	NA	673	840	42	ACTCCCCGCGCCCTTCTCCTGTGTGTGTCTCCCCAGCCTGGC	0.0267045	0.02	1	(0,ACTCCCCGCGCCCTTCTCCTGTGTGTGTCTCCCCAGCCTGGC,42,840,840)
355398	chr2	238767050	238768618	NA	NA	1968	2313	50	ATTACACAGGTACACATTGATTACTCCTCTGTTTCAGTGAGTTCTTGTCT	0.0741822	0.07	1	(0,ATTACACAGGTACACATTGATTACTCCTCTGTTTCAGTGAGTTCTTGTCT,50,2313,2313)
355403	chr2	238776466	238777635	ENSG00000286748	intron	1330	2690	40	AAAGAGGAAGGACGTTTGTCAGAGAAGTCACTCAGCATGG	0.0273889	0.03	1	(0,AAAGAGGAAGGACGTTTGTCAGAGAAGTCACTCAGCATGG,40,2690,2690)
355407	chr2	238783210	238783618	ENSG00000286748	intron	409	623	68	AACGCCCCCATGCCTGACATGGCACCTGACACTCAGTCCATCTGCACTAGGTCGGCCTTCCTCATCTC	0.0363246	0.04	1	(0,AACGCCCCCATGCCTGACATGGCACCTGACACTCAGTCCATCTGCACTAGGTCGGCCTTCCTCATCTC,68,623,623)
355413	chr2	238794493	238795658	NA	NA	1166	1460	64	AATGACGCTATGCCACGTGCTGCCACCCTAACCAGCCCCACAGGGAGAGCTGGCCGTGGCCTTC	0.0394361	0.07	1	(0,AATGACGCTATGCCACGTGCTGCCACCCTAACCAGCCCCACAGGGAGAGCTGGCCGTGGCCTTC,64,1460,1460)
355489	chr2	238880042	238881689	TWIST2	intron	1642	2218	6	ATTAGT	0.204453	0.2	1	(0,ATTAGT,6,2218,2218)
355517	chr2	238908634	238909242	TWIST2	intron	1509	1916	2	TG	0.212062	0.21	1	(0,TG,2,1916,1916)
355561	chr2	238964959	238965471	NA	NA	571	1027	3	CCT	0.189647	0.19	1	(0,CCT,3,1027,1027)
355607	chr2	239017231	239018376	NA	NA	1146	1750	52	ATTTGAGCAGGTGGGTTTGTGTGTGTGTATGAGCATGTGAGCACACACGTGT	0.137955	0.14	1	(0,ATTTGAGCAGGTGGGTTTGTGTGTGTGTATGAGCATGTGAGCACACACGTGT,52,1750,1750)
355652	chr2	239068821	239069849	NR_039642	exon	882	1911	49	AAGCCAGCAAGCCCCACTGCACTTGCTTGGTGAGAGGGAGTCACGGTGC	0.0202778	0.02	1	(0,AAGCCAGCAAGCCCCACTGCACTTGCTTGGTGAGAGGGAGTCACGGTGC,49,1911,1911)
355666	chr2	239085698	239086604	NR_039643	exon	905	1230	65	AACACGCGGATCTGACTATCTCTCACGTACAGTCTCCTCCCTGTACACGAAGGAGACTCTGCTCT	0.0409738	0.04	1	(0,AACACGCGGATCTGACTATCTCTCACGTACAGTCTCCTCCCTGTACACGAAGGAGACTCTGCTCT,65,1230,1230)
355698	chr2	239124504	239125040	HDAC4	intron	965	1090	53	ATATGACATTCCACGTTATGTGACATTCCGGTGTGCTGGCGTGTGGCCGCGTT	0.140858	0.16	1	(0,ATATGACATTCCACGTTATGTGACATTCCGGTGTGCTGGCGTGTGGCCGCGTT,53,1090,1090)
355715	chr2	239150521	239150975	HDAC4	intron	789	987	59	AAGTATGTACCACACCTTCACATACAGCAGCAGGAAGTCTCACCACGCTGCACCTCCTG	0.133271	0.14	2	(0,AAGTATGTACCACACCTTCACATACAGCAGCAGGAAGTCTCACCACGCTGCACCTCCTG,59,624,565)(1,AC,2,363,363)
355737	chr2	239184250	239185203	HDAC4	intron	910	1143	41	ATGGGGGGGTCCCTCAGTGTCTGTCCTGGAGGCTGTGCCCT	0.111423	0.16	1	(0,ATGGGGGGGTCCCTCAGTGTCTGTCCTGGAGGCTGTGCCCT,41,1143,1143)
355771	chr2	239231609	239232101	HDAC4	intron	422	703	70	AACCGAGGCTGCTGAGCACCTGCTCCCGGATGCCTGAGGTAGGCGTCCTCCCCGAAGCGCCCCTGTCCTC	0.0308029	0.03	1	(0,AACCGAGGCTGCTGAGCACCTGCTCCCGGATGCCTGAGGTAGGCGTCCTCCCCGAAGCGCCCCTGTCCTC,70,703,703)
355772	chr2	239232534	239232985	HDAC4	intron	452	587	27	AAGCCAAGGGTGGCCCTTCCCCTCACC	0.0306157	0.02	1	(0,AAGCCAAGGGTGGCCCTTCCCCTCACC,27,587,587)
355848	chr2	239347963	239348293	HDAC4	intron	330	517	56	AAATCCACTGCTTCCTATCGAGAGCATCATCCCGGTGACCACAGACACGTCCCAGC	0.158123	0.13	1	(0,AAATCCACTGCTTCCTATCGAGAGCATCATCCCGGTGACCACAGACACGTCCCAGC,56,517,517)
355865	chr2	239365764	239365776	HDAC4	intron	14	383	2	AC	0.0742083	0.17	3	(0,AC,2,180,180)(1,ATCAGGGTC,9,162,162)(2,ATGC,4,39,39)(3,GT,2,2,0)
355955	chr2	239476438	239476960	ENSG00000286525	intron	655	875	22	AAGGTCAGCTGGGGGACAGCCC	0.139665	0.14	1	(0,AAGGTCAGCTGGGGGACAGCCC,22,875,875)
356001	chr2	239527369	239528099	ENSG00000286525	intron	667	1387	16	ACGAGGGTGCACTGTC	0.137875	0.15	1	(0,ACGAGGGTGCACTGTC,16,1387,1387)
356070	chr2	239644404	239644990	NA	NA	589	6962	65	AAGCCGTCCATCCAGTTATGACCACAGTTTGGGACGTTTGACGTCTGCGTAGATACACACAGGTG	0.00585502	0.02	1	(0,AAGCCGTCCATCCAGTTATGACCACAGTTTGGGACGTTTGACGTCTGCGTAGATACACACAGGTG,65,6962,6962)
356080	chr2	239658636	239659483	NA	NA	847	1174	32	TTCCCTCCCCTCCCTCCTCTCCTCTGCTCCCC	0.102355	0.1	1	(0,TTCCCTCCCCTCCCTCCTCTCCTCTGCTCCCC,32,1174,1174)
356087	chr2	239665525	239665547	NA	NA	23	715	3	AGG	0.130787	0.31	2	(0,AGG,3,445,445)(1,GGT,3,270,270)
356132	chr2	239706787	239707777	NA	NA	993	2018	5	CCCTG	0.0891699	0.08	1	(0,CCCTG,5,2018,2018)
356142	chr2	239718608	239720231	NA	NA	1642	1825	48	ATCTATCCAGGTGACCATCCATCCAGGTGACTGTCTAGCCAGGCGACC	0.144164	0.15	1	(0,ATCTATCCAGGTGACCATCCATCCAGGTGACTGTCTAGCCAGGCGACC,48,1793,1793)(1,ATCC,4,32,32)
356148	chr2	239732007	239732289	NA	NA	310	412	14	ACCCTCCACCTCCC	0.177468	0.14	3	(0,ACCCTCCACCTCCC,14,332,332)(1,CCTCCACCTCCCA,13,38,28)(2,CCTT,4,31,31)(3,ACCTCCC,7,11,0)
356152	chr2	239737262	239738355	NA	NA	1627	2429	6	AGCCCC	0.126149	0.15	1	(0,AGCCCC,6,2359,2359)(1,CCCCGG,6,70,70)
356210	chr2	239815869	239816668	ENSG00000220256	intron	945	1125	37	AACTGGGACGCGTGCATGTTTGCATTCTCGAGGGAGG	0.0821667	0.09	1	(0,AACTGGGACGCGTGCATGTTTGCATTCTCGAGGGAGG,37,1125,1125)
356211	chr2	239817734	239818301	ENSG00000220256	intron	589	2526	35	ATCACTGTCCGGCATGCTGACCTGAGCCCCATCTG	0.0698684	0.06	1	(0,ATCACTGTCCGGCATGCTGACCTGAGCCCCATCTG,35,2526,2526)
356241	chr2	239865832	239869334	NA	NA	3509	3751	2	AC	0.228333	0.23	1	(0,AC,2,3751,3751)
356259	chr2	239898889	239899507	NDUFA10	intron	554	1247	3	AGG	0.249254	0.25	2	(0,AGG,3,886,886)(1,GT,2,361,361)
356273	chr2	239914099	239916474	NDUFA10	intron	2263	2409	2	AC	0.216977	0.17	1	(0,AC,2,2383,2383)(1,ACAT,4,26,26)
356277	chr2	239929566	239930351	NDUFA10	intron	785	904	3	CCT	0.171161	0.31	1	(0,CCT,3,904,904)
356348	chr2	240041923	240042971	NA	NA	516	1357	28	AAGAGGCATGGACGAAGGGCCGTGGGTG	0.125985	0.07	1	(0,AAGAGGCATGGACGAAGGGCCGTGGGTG,28,1357,1357)
356406	chr2	240108172	240108916	NA	NA	802	1546	57	AACAGGAGGGAACGTCCCTGCACAGGGAGTGCTCCACGCCTGCATGGGAGCTGCATC	0.0619505	0.05	1	(0,AACAGGAGGGAACGTCCCTGCACAGGGAGTGCTCCACGCCTGCATGGGAGCTGCATC,57,1546,1546)
356440	chr2	240147000	240148287	NA	NA	1289	1459	2	TG	0.216878	0.21	1	(0,TG,2,1459,1459)
356445	chr2	240157575	240159214	NA	NA	1527	2826	56	AATGTGGGGTACACGTCACACGCAGCCCCCCACGGTACCACATCCTGACGCACCTG	0.0287873	0.04	1	(0,AATGTGGGGTACACGTCACACGCAGCCCCCCACGGTACCACATCCTGACGCACCTG,56,2826,2826)
356473	chr2	240197660	240198876	NA	NA	1216	2308	10	ACCGTCCATC	0.0955185	0.1	2	(0,ACCGTCCATC,10,1825,1755)(1,ACTGCCCATC,10,483,393)
356485	chr2	240216607	240217150	NA	NA	384	2013	52	AAGGATGGGGGTGGGGGTGGATGCAGGGTGAGGGGTGGGTGGGGTGGGGTGG	0.0888827	0.08	1	(0,AAGGATGGGGGTGGGGGTGGATGCAGGGTGAGGGGTGGGTGGGGTGGGGTGG,52,2013,2013)
356588	chr2	240354361	240355089	NA	NA	1225	1752	33	ATGACTCGGCCGAGTCCAGGTGGGAGAGGGGCT	0.0209038	0.02	1	(0,ATGACTCGGCCGAGTCCAGGTGGGAGAGGGGCT,33,1752,1752)
356617	chr2	240394866	240395497	NA	NA	634	799	42	AAAGCCCTTTCCAATACGGCCCCATTCACAGGTTCCAGGTGC	0.0804851	0.08	1	(0,AAAGCCCTTTCCAATACGGCCCCATTCACAGGTTCCAGGTGC,42,799,799)
356626	chr2	240410855	240411436	NA	NA	583	759	30	ATGGCAGGTGCGAGGGAGGCGGCCCCCACC	0.0901866	0.07	1	(0,ATGGCAGGTGCGAGGGAGGCGGCCCCCACC,30,759,759)
356651	chr2	240453300	240453474	GPC1	intron	124	292	18	TCCCTCCGCCCGCCCCGC	0.105109	0.11	2	(0,TCCCTCCGCCCGCCCCGC,18,175,175)(1,ACCGCCCGCCCCGCTCCC,18,96,96)(2,CCCCG,5,21,21)
356723	chr2	240555642	240555653	ANKMY1	intron	12	301	4	ACAG	0.0832609	0.36	1	(0,ACAG,4,301,301)
356769	chr2	240623275	240623522	GPR35	intron	229	762	19	AAACAGGTCGTGAGGGTGC	0.0317925	0.01	2	(0,AAACAGGTCGTGAGGGTGC,19,515,515)(1,AAACAGGTCGTGAGGGCGC,19,247,247)
356774	chr2	240625621	240626523	GPR35	intron	1825	3037	29	ATGGGGTCTCAGAGTGGGGTGAGGCTGTG	0.075467	0.09	1	(0,ATGGGGTCTCAGAGTGGGGTGAGGCTGTG,29,3037,3037)
356787	chr2	240640025	240641051	NA	NA	774	3001	4	TTCC	0.129289	0.13	1	(0,TTCC,4,3001,3001)
356788	chr2	240641335	240641902	NA	NA	796	3501	39	AAGCTCCTACACGCTCGGTCGGGGCCCAGTGGCACCCCG	0.0156793	0.01	1	(0,AAGCTCCTACACGCTCGGTCGGGGCCCAGTGGCACCCCG,39,3501,3501)
356852	chr2	240732859	240733059	KIF1A	intron	202	329	4	AGGG	0.266985	0.21	1	(0,AGGG,4,307,307)(1,AG,2,22,22)
356886	chr2	240779025	240779754	KIF1A	intron	730	1090	12	ACTCAGTTCCTC	0.103354	0.12	1	(0,ACTCAGTTCCTC,12,1090,1090)
356887	chr2	240780761	240781519	KIF1A	intron	936	1396	2	AC	0.149721	0.15	1	(0,AC,2,1396,1396)
356890	chr2	240786533	240786835	KIF1A	intron	637	1678	34	ATCAGGACCCCTGAGTGAGGGGGTGGGGGCCACC	0.128163	0.12	1	(0,ATCAGGACCCCTGAGTGAGGGGGTGGGGGCCACC,34,1678,1678)
356936	chr2	240842557	240843569	NA	NA	1012	1581	54	AATCAGAATGAGTCGGGGGAGCAGGTGATCGGAATGAGTCTGGGTGAAGTAGGT	0.0955618	0.09	1	(0,AATCAGAATGAGTCGGGGGAGCAGGTGATCGGAATGAGTCTGGGTGAAGTAGGT,54,1581,1581)
356947	chr2	240872129	240872506	AGXT	intron	506	1157	32	AACATGCAGGAGGAGGAGGGTGAGAGTTCGTG	0.0602434	0.07	1	(0,AACATGCAGGAGGAGGAGGGTGAGAGTTCGTG,32,1157,1157)
356971	chr2	240907692	240909394	CROCC2	intron	928	2553	25	ACCTCCTCCACCTGGGGTGAGCTCT	0.0303947	0.03	1	(0,ACCTCCTCCACCTGGGGTGAGCTCT,25,2553,2553)
356977	chr2	240918872	240919209	CROCC2	exon	296	674	42	AAGGTGATGGCGTGGGGGACAGTCCTGGGCCCGGGGCTGGCC	0.0609163	0.06	1	(0,AAGGTGATGGCGTGGGGGACAGTCCTGGGCCCGGGGCTGGCC,42,674,674)
356980	chr2	240923443	240925072	CROCC2	intron	2708	6663	2	AC	0.412265	0.41	1	(0,AC,2,6663,6663)
357018	chr2	240976136	240981327	CROCC2	intron	4300	6593	45	ATCCCTGCTCAGTCTCTGGGGTAGGAGCCTCAGGAGCCCAGGCTC	0.0303	0.03	1	(0,ATCCCTGCTCAGTCTCTGGGGTAGGAGCCTCAGGAGCCCAGGCTC,45,6593,6593)
357020	chr2	240984530	240985845	CROCC2	intron	1044	1327	2	AC	0.273574	0.17	1	(0,AC,2,1327,1327)
357042	chr2	241011055	241011320	SNED1	intron	265	541	9	TCTCCTGGG	0.183271	0.19	1	(0,TCTCCTGGG,9,541,541)
357065	chr2	241052433	241052934	SNED1	exon	502	1266	52	AAGCAGGGTACATGGGATACCAGTGCCAGGCAGGTGAGAGGGCCGGGGGGCC	0.10173	0.07	1	(0,AAGCAGGGTACATGGGATACCAGTGCCAGGCAGGTGAGAGGGCCGGGGGGCC,52,1266,1266)
357115	chr2	241115451	241116207	Q96RG2	intron	757	3237	34	AAGCATCCCATTACACCAGGGCCACCCAGTCCTC	0.071109	0.08	1	(0,AAGCATCCCATTACACCAGGGCCACCCAGTCCTC,34,3237,3237)
357171	chr2	241205100	241207284	ANO7	intron	1341	2184	28	ACAGGAGTGCTCCCAGGCTGACAGGTGG	0.0897538	0.08	1	(0,ACAGGAGTGCTCCCAGGCTGACAGGTGG,28,2184,2184)
357178	chr2	241217901	241218208	7	exon	399	603	33	AGCGGGGGCGCGCAGGGGCGGGGCGGGGGGGGC	0.130897	0.14	1	(0,AGCGGGGGCGCGCAGGGGCGGGGCGGGGGGGGC,33,603,603)
357270	chr2	241355434	241356090	NA	NA	769	1030	37	ACTCCCCGCCCAGGACCTAGCCCCGCCCAGCGAGCCG	0.0735038	0.06	1	(0,ACTCCCCGCCCAGGACCTAGCCCCGCCCAGCGAGCCG,37,1030,1030)
357351	chr2	241457352	241457839	FARP2	intron	489	3244	81	AAAGATCTGGGTGCTAAGGGAGGGTGCACTAGGGACCGCTTTGGGTTCCGGAGAGGCTCTTGGGCGGGAGACCCAGTGTAG	0.0255656	0.03	1	(0,AAAGATCTGGGTGCTAAGGGAGGGTGCACTAGGGACCGCTTTGGGTTCCGGAGAGGCTCTTGGGCGGGAGACCCAGTGTAG,81,3244,3244)
357360	chr2	241472094	241473456	FARP2	intron	1363	1835	2	GT	0.365159	0.39	1	(0,GT,2,1684,1684)(1,TCTGA,5,151,142)
357415	chr2	241561394	241561801	BCL2	intron	408	510	51	ACAGCGGCCCAGCCAGCCCAGGTGGGAGCGTGGCAGTGCGGGTGGCCCAGG	0.0135849	0.01	1	(0,ACAGCGGCCCAGCCAGCCCAGGTGGGAGCGTGGCAGTGCGGGTGGCCCAGG,51,510,510)
357421	chr2	241570281	241571078	BOK	exon	1256	2443	77	ATGGGTGAGCGTCTGAGCGCCTGTGGGGGTGGGAGAGCTGGGGTGCGAGGGTGCAGAGGTACGGGAGGGAGTGGCGG	0.0451807	0.04	1	(0,ATGGGTGAGCGTCTGAGCGCCTGTGGGGGTGGGAGAGCTGGGGTGCGAGGGTGCAGAGGTACGGGAGGGAGTGGCGG,77,2443,2443)
357422	chr2	241572737	241573358	BOK	3UTR	678	834	40	AACACCTGCTCTCACCTGAGCCCCAGGTGAAGGGGCCCGG	0.0373542	0.03	1	(0,AACACCTGCTCTCACCTGAGCCCCAGGTGAAGGGGCCCGG,40,834,834)
357425	chr2	241579739	241580210	NA	NA	487	592	15	AACCCACGGCGAGCT	0.0308462	0.03	2	(0,AACCCACGGCGAGCT,15,383,383)(1,AACCCACGGCCAGCT,15,151,151)(2,ACCCACGGCGAGCTT,15,29,0)(3,ACCCACGGCCAGCTT,15,29,0)
357429	chr2	241589949	241591266	THAP4	intron	2841	5608	39	ATGATGATGGGCACTAGGACACTCAGAGCTGCTCGGCTG	0.0567773	0.05	1	(0,ATGATGATGGGCACTAGGACACTCAGAGCTGCTCGGCTG,39,5608,5608)
357455	chr2	241619652	241620691	THAP4	intron	1041	1187	23	AGTCGGTGAGTGAGGGGTGAGTG	0.0780755	0.07	2	(0,AGTCGGTGAGTGAGGGGTGAGTG,23,982,982)(1,AGGGGTGAGTG,11,115,115)(2,AGTG,4,90,90)
357562	chr2	241760003	241760719	D2HGDH	intron	721	828	43	AATCAGTCGAAGGCCTTTGCCACAGCGTGGGTGGGCCTTACCC	0.0605153	0.08	1	(0,AATCAGTCGAAGGCCTTTGCCACAGCGTGGGTGGGCCTTACCC,43,828,828)
357568	chr2	241765257	241767514	D2HGDH	intron	759	4359	50	AAGAGGGGGGAGAAGTTGGGGAGATGGGAGCCCCGGGCTGAGGGAGTAGG	0.0133836	0.01	1	(0,AAGAGGGGGGAGAAGTTGGGGAGATGGGAGCCCCGGGCTGAGGGAGTAGG,50,4359,4359)
357714	chr2	241968651	241969279	NR_110220	intron	630	1640	26	ATGATGATGGGTGATGGAGTGTGGGG	0.152	0.24	1	(0,ATGATGATGGGTGATGGAGTGTGGGG,26,1640,1640)
357963	chr3	134267	135641	RNA	intron	701	2915	28	AAACACTGTATATACTGGATATAGTATT	0.0216231	0.03	1	(0,AAACACTGTATATACTGGATATAGTATT,28,2915,2915)
358074	chr3	261921	262600	CHL1	intron	680	4324	45	AAGCCTAGATCTACACAGTACTCACAGGGCAGGATTCACACGTTT	0.0104323	0.01	1	(0,AAGCCTAGATCTACACAGTACTCACAGGGCAGGATTCACACGTTT,45,4324,4324)
358244	chr3	482785	483638	NA	NA	676	1122	89	AACTGCGTGACCCCGGAGGCGGAGGTCGCAGTGAGCAGAGGCCGCCGCACTCCAGCCCGGGCGACGGAGCGGCGAGGCTGAGGCGCGGG	0.0518889	0.03	1	(0,AACTGCGTGACCCCGGAGGCGGAGGTCGCAGTGAGCAGAGGCCGCCGCACTCCAGCCCGGGCGACGGAGCGGCGAGGCTGAGGCGCGGG,89,1122,1122)
358558	chr3	876229	876751	NA	NA	987	1568	58	AATGGTCCCTCTGGTGTATATAGAGGAACCCTTCCTTGACTCGAGTTGCTGACAGGGC	0.0149254	0.01	1	(0,AATGGTCCCTCTGGTGTATATAGAGGAACCCTTCCTTGACTCGAGTTGCTGACAGGGC,58,1568,1568)
358623	chr3	960638	961584	NA	NA	1309	1934	4	TTCC	0.0520362	0.05	1	(0,TTCC,4,1934,1934)
358849	chr3	1245198	1245336	CNTN6	intron	119	796	2	AT	0.0817692	0.13	1	(0,AT,2,796,796)
358909	chr3	1311113	1311326	CNTN6	intron	321	540	2	AT	0.241636	0.21	1	(0,AT,2,540,540)
359167	chr3	1638269	1639172	NA	NA	512	1891	39	AATAGACGGCAAGAGCAGATACGCAGCTGTAAGGGATAC	0.020632	0.02	1	(0,AATAGACGGCAAGAGCAGATACGCAGCTGTAAGGGATAC,39,1891,1891)
359216	chr3	1707210	1708672	NA	NA	2109	2426	2	AT	0.19651	0.22	1	(0,AT,2,2426,2426)
359254	chr3	1763928	1764508	NA	NA	330	700	60	AATATTTATATGTGTCCTACACACATCCATCCATACATATATATACAGTGTACATACTAT	0.0487313	0.06	1	(0,AATATTTATATGTGTCCTACACACATCCATCCATACATATATATACAGTGTACATACTAT,60,700,700)
359825	chr3	2485678	2485692	CNTN4	intron	15	373	3	AGC	0.200296	0.36	2	(0,AGC,3,268,268)(1,TC,2,105,105)
359985	chr3	2705431	2706060	CNTN4	intron	1252	1403	2	AT	0.179152	0.18	1	(0,AT,2,1403,1403)
360274	chr3	3116965	3117051	IL5RA	intron	18	168	2	AT	0.121917	0.13	1	(0,AT,2,168,168)
360450	chr3	3370253	3370996	ENSG00000223727	intron	784	959	2	AT	0.198295	0.19	1	(0,AT,2,959,959)
361003	chr3	4217515	4217539	SUMF1	intron	209	338	2	AT	0.0518511	0.08	1	(0,AT,2,338,338)
361041	chr3	4273682	4273862	SUMF1	intron	226	640	14	ACGGGAGGGAGGAT	0.0636007	0.04	2	(0,ACGGGAGGGAGGAT,14,395,395)(1,ACGGGAGGGGAGGAT,15,245,245)
361168	chr3	4456620	4457095	SUMF1	intron	824	975	2	AT	0.0770489	0.09	1	(0,AT,2,975,975)
361299	chr3	4619403	4619908	ITPR1	intron	406	585	20	TCTCCTCTGCTCTCCCCTGC	0.195139	0.16	2	(0,TCTCCTCTGCTCTCCCCTGC,20,431,396)(1,CCT,3,111,111)(2,CT,2,43,43)
361602	chr3	5030966	5031108	NA	NA	143	265	12	AAAGAAGGGAGG	0.10359	0.17	2	(0,AAAGAAGGGAGG,12,234,234)(1,AGGG,4,31,31)
361680	chr3	5113736	5114268	NA	NA	535	655	3	CGG	0.337888	0.38	2	(0,CGG,3,552,552)(1,GGT,3,103,103)
361767	chr3	5239178	5239690	NA	NA	517	1243	2	AC	0.124664	0.13	1	(0,AC,2,1243,1243)
361966	chr3	5540457	5540477	NA	NA	22	1275	2	AT	0.139963	0.12	2	(0,AT,2,791,788)(1,ACAT,4,457,443)(2,GT,2,27,25)
361967	chr3	5541349	5541373	NA	NA	54	524	2	AT	0.124049	0.15	1	(0,AT,2,481,481)(1,AC,2,43,43)
362529	chr3	6372356	6372371	NA	NA	16	247	2	AT	0.190043	0.21	2	(0,AT,2,158,158)(1,AAATT,5,89,89)
362546	chr3	6388511	6389013	NA	NA	719	1726	72	AATGAGCAGGAAGGCTGCTGTCCATACACCACAGCACGCTCACCGGCTCATGTTGCTTTCAGGATCACCCTG	0.011269	0.01	1	(0,AATGAGCAGGAAGGCTGCTGTCCATACACCACAGCACGCTCACCGGCTCATGTTGCTTTCAGGATCACCCTG,72,1726,1726)
362779	chr3	6699637	6700191	ENSG00000189229	intron	792	1108	79	AAATGAGCTCCATCAACCAAACACAACTTTTACCAGTCCAGGGATGCCGAGCTGAGCCCTGGTCCATGAAAGCACCCAG	0.00280669	0	1	(0,AAATGAGCTCCATCAACCAAACACAACTTTTACCAGTCCAGGGATGCCGAGCTGAGCCCTGGTCCATGAAAGCACCCAG,79,1108,1108)
363110	chr3	7099185	7100069	GRM7	intron	852	990	35	ATATATGTATATGTACACGCATTATACATGTGCAC	0.109167	0.09	2	(0,ATATATGTATATGTACACGCATTATACATGTGCAC,35,566,530)(1,AT,2,348,348)(2,ACAT,4,76,76)
363649	chr3	7805239	7805334	NA	NA	88	227	4	AAAG	0.00905512	0.03	1	(0,AAAG,4,227,227)
363776	chr3	8010289	8010400	LMCD1-AS1	intron	110	305	2	AT	0.0791231	0.1	1	(0,AT,2,305,305)
363807	chr3	8073636	8074924	LMCD1-AS1	intron	1291	1681	2	AT	0.199055	0.21	1	(0,AT,2,1681,1681)
363951	chr3	8250479	8250950	LMCD1-AS1	intron	472	703	6	AGAGAT	0.212463	0.19	3	(0,AGAGAT,6,282,282)(1,ATGGAG,6,241,241)(2,AGGTGG,6,180,180)
363958	chr3	8257704	8257987	LMCD1-AS1	intron	272	539	4	AAAG	0.0501306	0.03	2	(0,AAAG,4,286,286)(1,AAGG,4,245,245)(2,AG,2,8,8)
364064	chr3	8405728	8405746	LMCD1-AS1	intron	19	393	2	AT	0.164222	0.27	2	(0,AT,2,202,202)(1,ATGTATT,7,154,152)(2,ATCTTATT,8,37,37)
364069	chr3	8411683	8412741	LMCD1-AS1	intron	808	3606	50	AAAACTCCCCCTCAGTGGCCCCTGTCTCACTTGGGGTGAAAGCATGGGGG	0.0308365	0.02	1	(0,AAAACTCCCCCTCAGTGGCCCCTGTCTCACTTGGGGTGAAAGCATGGGGG,50,3606,3606)
364141	chr3	8502231	8502435	LMCD1-AS1	intron	276	454	2	AT	0.160112	0.17	1	(0,AT,2,454,454)
364265	chr3	8654657	8655571	SSUH2	intron	814	977	50	AAGATCACAGTGGGTGGCCTCATCCCCCAGTCTCAGTGTGTGGCCTCCCC	0.0975281	0.09	1	(0,AAGATCACAGTGGGTGGCCTCATCCCCCAGTCTCAGTGTGTGGCCTCCCC,50,977,977)
364338	chr3	8773107	8773352	3	intron	267	400	2	AT	0.14795	0.16	1	(0,AT,2,400,400)
364741	chr3	9300142	9300215	SRGAP3	intron	783	921	3	ACC	0.0515985	0.04	3	(0,ACC,3,659,659)(1,ACCATC,6,158,155)(2,ATC,3,104,104)
365278	chr3	9940645	9940786	Q96HD1	intron	142	266	4	AGGG	0.22612	0.1	4	(0,AGGG,4,170,170)(1,AGGGG,5,39,39)(2,AG,2,30,30)(3,AGGGGG,6,27,27)
366016	chr3	10873344	10874086	SLC6A11	intron	748	1688	5	ATCCT	0.096367	0.07	3	(0,ATCCT,5,1219,1219)(1,ATGCT,5,210,210)(2,ACCCT,5,181,181)(3,CCTGT,5,78,78)
366236	chr3	11144397	11144515	HRH1	intron	423	743	2	AT	0.246693	0.19	1	(0,AT,2,704,704)(1,AC,2,39,39)
367105	chr3	12287790	12287870	P37231	5UTR	82	198	3	CCG	0.072	0.2	3	(0,CCG,3,94,94)(1,AGCCCG,6,60,60)(2,ACCCCC,6,44,44)
367552	chr3	12892423	12893120	NA	NA	770	1353	64	AACCTCCACAGGGACCCCCCACCCCCTCCCGCTGTGCACCCCCCCGCCCCTGCACCCCACCCAC	0.176015	0.14	1	(0,AACCTCCACAGGGACCCCCCACCCCCTCCCGCTGTGCACCCCCCCGCCCCTGCACCCCACCCAC,64,1353,1353)
367764	chr3	13234137	13234385	NM_001376938	intron	251	472	2	GT	0.199851	0.26	1	(0,GT,2,450,450)(1,CCATGT,6,22,22)
367873	chr3	13377646	13377963	NUP210	intron	319	472	22	ACACCACCCACCTGCAGGCCCC	0.0913433	0.08	1	(0,ACACCACCCACCTGCAGGCCCC,22,472,472)
367921	chr3	13450014	13450051	NA	NA	58	361	5	AAAAG	0.00544231	0.02	1	(0,AAAAG,5,361,361)
368309	chr3	13956054	13956099	NA	NA	1275	1437	4	TCCC	0.111546	0.12	2	(0,TCCC,4,1139,1139)(1,CCCTTCCT,8,298,298)
368520	chr3	14287519	14287714	ENSG00000255021	intron	195	421	32	ATCATCCATGGCAGGCCCACTTCCCAGTGTTG	0.00945122	0.02	1	(0,ATCATCCATGGCAGGCCCACTTCCCAGTGTTG,32,421,421)
368536	chr3	14311609	14311799	NA	NA	230	456	4	CCCT	0.149216	0.12	2	(0,CCCT,4,283,283)(1,TTCC,4,173,173)
369316	chr3	15272528	15272721	SH3BP5	intron	226	3255	32	AAAACAGAGTGCCTGTAGGATAAAGACATTAC	0.0210622	0.02	1	(0,AAAACAGAGTGCCTGTAGGATAAAGACATTAC,32,3255,3255)
370083	chr3	16403542	16404430	RFTN1	intron	889	1878	2	AT	0.175	0.18	1	(0,AT,2,1878,1878)
370534	chr3	17063211	17063318	PLCL2	intron	396	1239	4	CCCT	0.0503139	0.05	2	(0,CCCT,4,847,847)(1,CCCTTCCT,8,392,392)
370594	chr3	17148669	17148877	ENSG00000285731	intron	216	708	4	TTTC	0.0392017	0.04	3	(0,TTTC,4,303,303)(1,CCTT,4,243,243)(2,CT,2,162,162)
370977	chr3	17704500	17705389	TBC1D5	intron	704	1373	49	ACCTCCCTCCCGGACGGGGCGGCTGGCCGGGCGGGGGGCTGACCCCCCC	0.174598	0.24	1	(0,ACCTCCCTCCCGGACGGGGCGGCTGGCCGGGCGGGGGGCTGACCCCCCC,49,1373,1373)
371823	chr3	18780008	18780055	RNA	intron	51	192	2	AT	0.170192	0.19	1	(0,AT,2,192,192)
371860	chr3	18826180	18827329	RNA	intron	1276	1540	2	AT	0.229368	0.24	1	(0,AT,2,1540,1540)
372718	chr3	20018674	20018828	NA	NA	207	620	2	AT	0.207377	0.22	1	(0,AT,2,620,620)
372762	chr3	20061720	20062481	KAT2B	intron	805	1042	2	AT	0.2029	0.2	1	(0,AT,2,1042,1042)
373310	chr3	20854575	20856279	SGO1-AS1	intron	1785	1947	17	ACAGACATTGTCACCCC	0.362799	0.16	1	(0,ACAGACATTGTCACCCC,17,1947,1947)
373673	chr3	21386660	21387145	NA	NA	486	646	41	AAACCTTGAGCTAGACACAGAGTGCTGATTGGTGCATTTAC	0.205815	0.21	1	(0,AAACCTTGAGCTAGACACAGAGTGCTGATTGGTGCATTTAC,41,646,646)
373699	chr3	21424231	21424318	ZNF385D	intron	200	343	2	AT	0.139525	0.12	1	(0,AT,2,343,343)
374117	chr3	21975703	21975755	A0A2R8Y4E5	intron	29	155	2	AT	0.0227273	0.18	1	(0,AT,2,155,155)
374486	chr3	22473855	22473957	NA	NA	105	416	4	AAAG	0.041617	0.03	1	(0,AAAG,4,416,416)
374539	chr3	22541001	22541271	NA	NA	263	483	2	AT	0.103817	0.28	1	(0,AT,2,483,483)
374834	chr3	22975962	22976295	NA	NA	334	509	2	AT	0.213446	0.22	1	(0,AT,2,509,509)
374974	chr3	23153943	23154153	NA	NA	265	417	2	AT	0.208826	0.26	1	(0,AT,2,417,417)
376409	chr3	25130869	25131058	ENST00000455576.1	intron	115	343	25	AATATTATCAATATTTATTATTGAT	0.151648	0.14	1	(0,AATATTATCAATATTTATTATTGAT,25,343,343)
377874	chr3	27282549	27282760	NEK10	intron	211	371	2	AT	0.0534553	0.18	2	(0,AT,2,331,331)(1,TTA,3,40,40)
378321	chr3	27883841	27884474	LINC01980	intron	635	868	2	AT	0.210504	0.21	1	(0,AT,2,868,868)
379121	chr3	29007207	29007583	ENSG00000283563	intron	383	583	2	AT	0.176811	0.18	1	(0,AT,2,583,583)
379279	chr3	29237773	29237875	ENSG00000283563	intron	106	244	4	AATT	0.202623	0.14	3	(0,AATT,4,140,140)(1,TTAGTAA,7,72,72)(2,AT,2,32,32)
381196	chr3	31812715	31812850	Q9BXB5	intron	90	247	4	AAAG	0.0464807	0.02	1	(0,AAAG,4,247,247)
381313	chr3	31965375	31966012	Q9BXB5	intron	684	804	2	AT	0.190764	0.19	1	(0,AT,2,804,804)
381425	chr3	32115118	32115382	GPD1L	intron	265	413	2	GT	0.0749624	0	1	(0,GT,2,413,413)
381461	chr3	32160147	32160672	Q8N335	intron	194	537	4	GGGT	0.174394	0.13	3	(0,GGGT,4,239,239)(1,ATGG,4,238,238)(2,ATGGG,5,60,55)
381711	chr3	32537870	32538100	DYNC1LI1	intron	233	396	2	AT	0.128496	0.14	1	(0,AT,2,396,396)
381807	chr3	32626130	32626419	NA	NA	290	512	41	AATACACCAATCGGCACTCTGTATCTAGCTCAGGGTTTGTG	0.171833	0.21	3	(0,AATACACCAATCGGCACTCTGTATCTAGCTCAGGGTTTGTG,41,370,370)(1,AT,2,89,89)(2,CT,2,32,32)(3,GT,2,21,21)
382655	chr3	33757612	33758280	NA	NA	671	1241	2	AT	0.198377	0.17	1	(0,AT,2,1241,1241)
383444	chr3	34850477	34850659	NA	NA	183	290	5	ATCTT	0.195989	0.2	2	(0,ATCTT,5,232,232)(1,AAGAT,5,58,58)
383666	chr3	35142311	35142680	NA	NA	370	648	2	AT	0.106313	0.1	1	(0,AT,2,648,648)
383790	chr3	35308613	35308886	NA	NA	274	379	35	AAATACATATACAATTCATACACTCTAACACACTG	0.0181955	0.02	1	(0,AAATACATATACAATTCATACACTCTAACACACTG,35,379,379)
384001	chr3	35563939	35564754	NA	NA	581	1212	2	AT	0.118966	0.13	1	(0,AT,2,1212,1212)
384616	chr3	36398293	36398780	Q99469	intron	383	526	4	AAAG	0.107846	0.1	2	(0,AAAG,4,336,336)(1,AAGG,4,190,190)
385270	chr3	37257878	37258358	Q13439	intron	481	587	2	AT	0.128959	0.18	1	(0,AT,2,587,587)
385450	chr3	37511958	37512239	ITGA9	intron	176	344	5	TTTTC	0.036355	0.02	3	(0,TTTTC,5,236,236)(1,CCTT,4,60,60)(2,CTTT,4,48,48)
385855	chr3	38081386	38081937	DLEC1	intron	552	1067	49	ACCTCCCTCCCGGACGGGGCGGCTGGCCGGGCGGGGGGCTGACCCCCCC	0.294133	0.21	3	(0,ACCTCCCTCCCGGACGGGGCGGCTGGCCGGGCGGGGGGCTGACCCCCCC,49,725,621)(1,TCCC,4,204,204)(2,GGT,3,88,83)(3,AG,2,50,50)
385857	chr3	38084271	38084628	DLEC1	intron	2404	6135	3	AGT	0.0221127	0.01	2	(0,AGT,3,4608,4608)(1,GGT,3,1527,1524)
385858	chr3	38087227	38087640	DLEC1	intron	414	610	2	AC	0.10829	0.39	1	(0,AC,2,610,610)
385909	chr3	38160220	38160857	NA	NA	638	827	2	AT	0.240808	0.28	1	(0,AT,2,827,827)
385910	chr3	38161083	38161098	NA	NA	16	176	2	AT	0.164403	0.31	1	(0,AT,2,176,176)
385911	chr3	38161213	38161291	NA	NA	80	248	2	AT	0.152695	0.28	1	(0,AT,2,248,248)
386132	chr3	38440799	38440909	NA	NA	112	255	2	TC	0.195019	0.2	2	(0,TC,2,227,227)(1,CTTT,4,28,28)
386466	chr3	38876998	38877816	Q9UI33	intron	754	899	2	AT	0.204586	0.2	1	(0,AT,2,899,899)
386774	chr3	39226995	39227107	NA	NA	88	451	6	TCTCCC	0.117414	0.03	1	(0,TCTCCC,6,451,451)
386937	chr3	39468633	39469322	MOBP	intron	689	826	2	AT	0.221667	0.24	1	(0,AT,2,826,826)
387350	chr3	40084209	40085283	MYRIP	intron	1551	2303	32	AATATATATCTATGTGTTATATATCGATAGAT	0.1279	0.13	1	(0,AATATATATCTATGTGTTATATATCGATAGAT,32,2245,2245)(1,AT,2,58,58)
387438	chr3	40203645	40204236	MYRIP	intron	1390	1504	2	AT	0.112152	0.1	2	(0,AT,2,1334,1334)(1,ATTT,4,170,170)
387958	chr3	40896242	40896661	NA	NA	784	924	3	ATT	0.121075	0.12	2	(0,ATT,3,579,579)(1,AT,2,345,345)
387991	chr3	40952072	40952104	NA	NA	34	147	2	AT	0.209756	0.15	1	(0,AT,2,147,147)
388248	chr3	41305637	41306096	ULK4	intron	461	1027	37	AAGTGAGGAGCGTCTCTGCCCGGCCGCCCCGTCTGGG	0.151132	0.2	2	(0,AAGTGAGGAGCGTCTCTGCCCGGCCGCCCCGTCTGGG,37,708,678)(1,CCG,3,312,312)(2,GGGA,4,7,0)
389533	chr3	43011537	43018087	ENSG00000273291	intron	6552	6772	23	AAGTCACAGGAAGGGGCAGTGTG	0.160139	0.17	1	(0,AAGTCACAGGAAGGGGCAGTGTG,23,6772,6772)
390969	chr3	45108666	45108952	CDCP1	intron	231	343	2	AT	0.10694	0.12	1	(0,AT,2,343,343)
391570	chr3	45890254	45890374	Q9NQ48	intron	179	603	2	AT	0.132191	0.14	1	(0,AT,2,603,603)
392181	chr3	46740998	46741348	ENSG00000206549	intron	351	668	2	AT	0.0797201	0.21	1	(0,AT,2,668,668)
392652	chr3	47316464	47316827	KLHL18	intron	414	686	2	AT	0.117286	0.2	1	(0,AT,2,686,686)
393376	chr3	48211317	48212525	NA	NA	2249	2350	49	AGCCCCCCGCCCGGCCAGCCGCCCCGTCCGGGAGGGAGGTGGGGGGGTC	0.210995	0.24	1	(0,AGCCCCCCGCCCGGCCAGCCGCCCCGTCCGGGAGGGAGGTGGGGGGGTC,49,2237,2193)(1,CCAGCCGCCCCGTCCGG,17,113,51)
393569	chr3	48486217	48486623	SHISA5	intron	658	918	2	AT	0.180106	0.2	1	(0,AT,2,918,918)
393695	chr3	48647143	48647728	CELSR3	intron	585	770	25	ATGTGGGAGGGAGGGTGGAGGGGAG	0.0856757	0.1	1	(0,ATGTGGGAGGGAGGGTGGAGGGGAG,25,702,702)(1,AGGGTGG,7,68,68)
393716	chr3	48675493	48675546	NCKIPSD	intron	53	200	2	AT	0.0692614	0.05	1	(0,AT,2,200,200)
394018	chr3	49079388	49079429	QRICH1	intron	42	170	6	TTATAA	0.07086	0.21	2	(0,TTATAA,6,113,113)(1,AAAAT,5,57,57)
394103	chr3	49200465	49200528	IHO1	intron	78	334	4	AAAG	0.0823113	0.04	1	(0,AAAG,4,334,334)
394770	chr3	50084238	50085117	RBM6	intron	1008	1401	4	CGGG	0.300728	0.33	1	(0,CGGG,4,1378,1378)(1,CCCT,4,23,23)
394944	chr3	50311179	50312257	HYAL1	intron	1130	2076	49	ACCTCCCTCCCGGACGGGGCGGCTGGCCGGGCGGGGGGCTGACCCCCCC	0.17724	0.17	1	(0,ACCTCCCTCCCGGACGGGGCGGCTGGCCGGGCGGGGGGCTGACCCCCCC,49,2076,2076)
395073	chr3	50480810	50480965	CACNA2D2	intron	343	546	10	AAGGGGGAGG	0.147019	0.12	1	(0,AAGGGGGAGG,10,546,546)
395419	chr3	51015688	51016979	DOCK3	intron	1392	1895	2	AT	0.158919	0.16	1	(0,AT,2,1895,1895)
396162	chr3	52040547	52040566	NA	NA	19	328	2	AG	0.211222	0.48	1	(0,AG,2,328,328)
398129	chr3	54735982	54736170	CACNA2D3	intron	209	680	2	AT	0.0568182	0.06	1	(0,AT,2,641,641)(1,AC,2,39,39)
398745	chr3	55583329	55583594	ERC2	intron	266	505	4	CCCT	0.0588783	0.05	2	(0,CCCT,4,247,247)(1,CCTT,4,217,217)(2,TGCC,4,41,41)
399460	chr3	56513398	56513453	NA	NA	57	1666	2	TA	0.0804734	0.19	1	(0,TA,2,1608,1608)(1,TG,2,58,58)
399723	chr3	56860038	56860082	ARHGEF3	intron	45	158	4	ATAG	0.0213569	0.18	4	(0,ATAG,4,55,55)(1,AAAAT,5,45,45)(2,ATTT,4,36,36)(3,ATTTTT,6,22,22)
399800	chr3	56967240	56968351	ARHGEF3	intron	1097	1418	2	AT	0.18707	0.18	1	(0,AT,2,1418,1418)
399920	chr3	57127182	57127428	IL17RD	intron	257	545	2	AT	0.0821887	0.07	1	(0,AT,2,493,493)(1,AAAT,4,52,52)
400113	chr3	57390425	57390451	DNAH12	intron	50	398	2	AT	0.0208919	0.15	1	(0,AT,2,398,398)
400393	chr3	57747508	57748183	NA	NA	1106	1239	49	AGCCCCCCGCCCGGCCAGCCGCCCCGTCCGGGAGGGAGGTGGGGGGGTC	0.22654	0.22	2	(0,AGCCCCCCGCCCGGCCAGCCGCCCCGTCCGGGAGGGAGGTGGGGGGGTC,49,930,733)(1,CT,2,208,208)(2,AGG,3,101,101)
400813	chr3	58289827	58290607	ABHD6	intron	822	1207	47	ACCTCCCTCCCGGACGGGGCGGCTGGCCGGGCAGGGGCTGACCCCTC	0.224572	0.27	1	(0,ACCTCCCTCCCGGACGGGGCGGCTGGCCGGGCAGGGGCTGACCCCTC,47,1207,1207)
402034	chr3	59986499	59987222	FHIT	intron	939	1213	2	AT	0.194492	0.19	1	(0,AT,2,1213,1213)
402687	chr3	60860056	60861273	FHIT	intron	1962	2415	2	AT	0.17076	0.15	2	(0,AT,2,2152,2152)(1,ACAT,4,263,263)
402748	chr3	60955588	60955634	FHIT	intron	33	154	2	AT	0.0283521	0.03	1	(0,AT,2,154,154)
403915	chr3	62599488	62599969	CADPS	intron	564	671	2	AT	0.159428	0.16	1	(0,AT,2,671,671)
404440	chr3	63313673	63314098	SYNPR	intron	517	876	2	AT	0.148163	0.14	1	(0,AT,2,876,876)
404508	chr3	63408116	63408393	SYNPR	intron	296	499	4	AAAG	0.0508947	0.05	2	(0,AAAG,4,374,374)(1,AAGG,4,125,125)
404563	chr3	63476023	63476443	SYNPR	intron	425	633	4	AAGG	0.0769011	0.09	1	(0,AAGG,4,633,633)
404696	chr3	63632035	63632461	NA	NA	423	570	4	AAGG	0.0945455	0.09	2	(0,AAGG,4,410,410)(1,AGGG,4,160,160)
405209	chr3	64314945	64315357	A0A1X7SBR1	intron	382	659	2	AT	0.201216	0.19	1	(0,AT,2,659,659)
405308	chr3	64444392	64444436	A0A1X7SBR1	intron	44	189	2	AT	0.109767	0.11	1	(0,AT,2,189,189)
405636	chr3	64899695	64899825	ADAMTS9-AS2	intron	131	248	2	AT	0.0156903	0.12	1	(0,AT,2,248,248)
407024	chr3	66724411	66725371	NA	NA	978	1117	2	AT	0.183125	0.17	2	(0,AT,2,898,898)(1,ACTAT,5,170,170)(2,AAT,3,49,49)
407125	chr3	66874046	66875045	NA	NA	867	1160	27	AAATATATATGCACTCCATATATATGT	0.0527715	0.03	1	(0,AAATATATATGCACTCCATATATATGT,27,1160,1160)
408313	chr3	68629456	68630112	NA	NA	629	799	28	AATTATATATAATGTGTGTATTATATAT	0.0647761	0.06	1	(0,AATTATATATAATGTGTGTATTATATAT,28,799,799)
410108	chr3	71158067	71158246	Q9H334	intron	192	398	4	AGGG	0.0632617	0.07	3	(0,AGGG,4,208,203)(1,AAGG,4,134,133)(2,AAAG,4,56,56)
410293	chr3	71396906	71397136	Q9H334	intron	227	469	2	AT	0.1525	0.15	1	(0,AT,2,469,469)
410801	chr3	72037513	72037561	LINC00877	exon	674	924	4	CCCT	0.114442	0.11	1	(0,CCCT,4,902,902)(1,TTCC,4,22,22)
410805	chr3	72044932	72045848	LINC00877	intron	978	1256	3	AAT	0.131883	0.14	1	(0,AAT,3,1175,1175)(1,AT,2,81,81)
410835	chr3	72074324	72074837	LINC00877	intron	406	702	2	AT	0.130353	0.07	1	(0,AT,2,648,648)(1,AG,2,54,54)
411177	chr3	72502270	72502436	NA	NA	54	194	4	AAAG	0.10198	0.03	2	(0,AAAG,4,143,143)(1,AAGG,4,51,51)
412851	chr3	74659557	74660144	NA	NA	588	859	2	AC	0.186508	0.15	2	(0,AC,2,414,414)(1,AT,2,371,371)(2,GT,2,74,74)
413861	chr3	76012765	76014677	ROBO2	intron	2090	2512	60	AAAGGCAATTGGCGGCTGGGCACGGTGGCTTATGCGTGTAATCCCAGAAGTAATATGTAT	0.0702052	0.06	1	(0,AAAGGCAATTGGCGGCTGGGCACGGTGGCTTATGCGTGTAATCCCAGAAGTAATATGTAT,60,2512,2512)
413980	chr3	76149439	76150525	ROBO2	intron	1069	1178	37	AAAACACACATCTGTCTAAAGCACACATCATCTGTCT	0.106	0.1	1	(0,AAAACACACATCTGTCTAAAGCACACATCATCTGTCT,37,1178,1178)
414070	chr3	76272665	76273158	ROBO2	intron	522	717	2	AT	0.173684	0.17	1	(0,AT,2,717,717)
414306	chr3	76555321	76555479	ROBO2	intron	165	567	3	AAG	0.0995577	0.05	1	(0,AAG,3,567,567)
414374	chr3	76622183	76622313	ROBO2	intron	83	195	4	AAAG	0.0276415	0.02	2	(0,AAAG,4,147,147)(1,AAGG,4,48,48)
414460	chr3	76730149	76731073	ROBO2	intron	449	1094	28	ACTCCCTACCCGCTTGTCCTCACCTCCT	0.0371429	0.04	1	(0,ACTCCCTACCCGCTTGTCCTCACCTCCT,28,1094,1094)
414558	chr3	76881980	76881996	ROBO2	intron	17	123	2	TG	0.000599251	0.16	1	(0,TG,2,123,123)
414752	chr3	77108160	77108340	ROBO2	intron	182	316	24	ATATATATATGTATACACATATGC	0.104643	0.11	1	(0,ATATATATATGTATACACATATGC,24,316,316)
414800	chr3	77164372	77165006	ROBO2	intron	685	1008	49	AGCCCCCCGCCCGGCCAGCCGCCCCGTCCGGGAGGGAGGTGGGGGGGTC	0.157071	0.14	1	(0,AGCCCCCCGCCCGGCCAGCCGCCCCGTCCGGGAGGGAGGTGGGGGGGTC,49,1008,1008)
414889	chr3	77289275	77296446	ROBO2	intron	6750	11376	53	AAAATTGATGGTTAAACGGGTAAGCTGAGGCTAGATCACCCCAGACATAAAGT	0.0802074	0.08	1	(0,AAAATTGATGGTTAAACGGGTAAGCTGAGGCTAGATCACCCCAGACATAAAGT,53,11376,11376)
414908	chr3	77317626	77317930	ROBO2	intron	304	556	3	CTG	0.358735	0.36	1	(0,CTG,3,556,556)
414914	chr3	77322646	77323128	ROBO2	intron	1456	2540	2	AT	0.259716	0.26	1	(0,AT,2,2540,2540)
414992	chr3	77410456	77410829	ROBO2	intron	403	572	3	TCC	0.123615	0.11	1	(0,TCC,3,572,572)
415877	chr3	78554429	78554715	NA	NA	312	430	2	AT	0.140768	0.15	2	(0,AT,2,381,381)(1,GT,2,49,49)
415909	chr3	78583002	78583564	NA	NA	1286	1471	49	ACCTCCCTCCCGGACGGGGCGGCTGGCCGGGCGGGGGGCTGACCCCCCC	0.249789	0.24	1	(0,ACCTCCCTCCCGGACGGGGCGGCTGGCCGGGCGGGGGGCTGACCCCCCC,49,1366,1326)(1,CGG,3,105,105)
416118	chr3	78842174	78842614	ROBO1	intron	338	442	25	ATATATATTTTTATATATATGAGCC	0.0739513	0.04	1	(0,ATATATATTTTTATATATATGAGCC,25,442,442)
416734	chr3	79550126	79550246	ROBO1	intron	117	239	5	AAAGG	0.0727692	0.05	2	(0,AAAGG,5,156,156)(1,AAAG,4,83,83)
416922	chr3	79771088	79771416	NA	NA	393	560	2	AT	0.0484773	0.05	2	(0,AT,2,394,392)(1,AC,2,119,119)(2,ATATATGTACATACACACATATACAC,26,47,0)
416923	chr3	79771637	79771710	NA	NA	74	660	2	AT	0.0779808	0.05	2	(0,AT,2,542,542)(1,AC,2,118,118)
417907	chr3	80946732	80952817	NA	NA	6086	8995	172	AAAAAGAGTGTTTCCAACCTGGTGAATCAAAACACAGGTTCCATTCTGTGAGATGAATCCACACATCACAAAGCATTTTCACAGATAGCTTGTTTCTAGTTTTTATCGCGGGATATTCTGTTTTTCACTATAGGCTTCAATGGGCTCAGAAATGTCCCTTCATAGATTCTAC	0.150598	0.17	1	(0,AAAAAGAGTGTTTCCAACCTGGTGAATCAAAACACAGGTTCCATTCTGTGAGATGAATCCACACATCACAAAGCATTTTCACAGATAGCTTGTTTCTAGTTTTTATCGCGGGATATTCTGTTTTTCACTATAGGCTTCAATGGGCTCAGAAATGTCCCTTCATAGATTCTAC,172,8995,8995)
417950	chr3	81014104	81015577	LINC02027	intron	1536	2233	63	AATATATCAATGCTCTAGATACTGATGGGGAGGCTTCATAATCATGGCAGAATAGACTGATAG	0.0407463	0.04	1	(0,AATATATCAATGCTCTAGATACTGATGGGGAGGCTTCATAATCATGGCAGAATAGACTGATAG,63,2233,2233)
418068	chr3	81140737	81140995	NA	NA	258	595	4	AAGG	0.137868	0.11	2	(0,AAGG,4,433,433)(1,AAG,3,110,110)(2,AGGG,4,52,52)
418598	chr3	81750525	81750698	GBE1	intron	175	294	2	AT	0.0934528	0.08	1	(0,AT,2,294,294)
419027	chr3	82297668	82298571	NR_147146	intron	872	1403	28	AAACATTATTTATGTTATTTTATAATAT	0.141816	0.17	1	(0,AAACATTATTTATGTTATTTTATAATAT,28,1381,1381)(1,ATT,3,22,22)
419481	chr3	82908107	82908513	NA	NA	168	280	30	AAACCTGTTACATATGTATACATATGTAAC	0.290153	0.12	1	(0,AAACCTGTTACATATGTATACATATGTAAC,30,280,280)
419489	chr3	82916125	82917889	NA	NA	1919	2060	2	AT	0.142857	0.19	1	(0,AT,2,1943,1943)(1,ACAT,4,117,117)
420743	chr3	84516075	84516973	NA	NA	1116	1241	2	AT	0.217306	0.22	1	(0,AT,2,1241,1241)
421160	chr3	85013764	85013782	Q8N3J6	intron	19	605	3	AAT	0.11037	0.25	1	(0,AAT,3,582,582)(1,AATT,4,23,23)
421352	chr3	85212797	85212899	Q8N3J6	intron	108	215	4	TTTC	0.0516017	0.04	2	(0,TTTC,4,182,182)(1,CT,2,33,33)
421871	chr3	85768673	85769734	Q8N3J6	intron	920	1089	27	ATATATACATATATAGTATATATACAC	0.0776866	0.06	1	(0,ATATATACATATATAGTATATATACAC,27,1089,1089)
422364	chr3	86335750	86335855	NA	NA	106	1869	5	ATTTT	0.0640755	0	1	(0,ATTTT,5,1869,1869)
422454	chr3	86445366	86445471	NA	NA	110	282	2	AT	0.0752344	0.09	1	(0,AT,2,282,282)
422747	chr3	86819492	86820793	NA	NA	1322	1791	2	AT	0.181452	0.19	1	(0,AT,2,1791,1791)
422775	chr3	86859528	86861050	NA	NA	3944	6929	2	AT	0.286558	0.27	1	(0,AT,2,6929,6929)
423191	chr3	87360857	87360954	NA	NA	69	328	2	AT	0.046566	0.09	1	(0,AT,2,298,298)(1,AAC,3,30,30)
423290	chr3	87494152	87494789	NA	NA	692	880	4	AGGG	0.101545	0.11	3	(0,AGGG,4,318,318)(1,AAGG,4,274,274)(2,AAAG,4,266,266)(3,AG,2,22,22)
423835	chr3	88261642	88262071	NA	NA	477	627	2	AT	0.165731	0.21	1	(0,AT,2,627,627)
424139	chr3	88645581	88645823	NA	NA	243	437	2	AT	0.147509	0.12	2	(0,AT,2,369,369)(1,AAAT,4,42,42)(2,TTATAAA,7,26,26)
424903	chr3	89610731	89611153	NA	NA	476	604	26	ATATATACACACATATGTATGTATGC	0.0111915	0.02	3	(0,ATATATACACACATATGTATGTATGC,26,344,298)(1,AT,2,149,149)(2,AC,2,72,72)(3,GT,2,39,39)
425412	chr3	90366964	90369365	NA	NA	2622	11882	171	AAAAAGAGTGTTTCAAAACTGCTCAATCAAAAGAAAGGTTCAACTCTGTGAGTTGAATGCACACATCACAAAGAAGTTTCTCAGAATGCTTCTGTCTAGTTTTTATGTGAAGATATTTCCTTTTCCACTATAGGCCTCAAAGCGCTCCAAATATCCACTTGCAGATTCTAC	0.112151	0.14	1	(0,AAAAAGAGTGTTTCAAAACTGCTCAATCAAAAGAAAGGTTCAACTCTGTGAGTTGAATGCACACATCACAAAGAAGTTTCTCAGAATGCTTCTGTCTAGTTTTTATGTGAAGATATTTCCTTTTCCACTATAGGCCTCAAAGCGCTCCAAATATCCACTTGCAGATTCTAC,171,11882,11882)
425414	chr3	90377107	90382454	NA	NA	5348	5477	3	AAG	0.121037	0.36	2	(0,AAG,3,3272,3272)(1,CT,2,2205,2205)
425423	chr3	90455543	90457981	NA	NA	2439	6142	171	AAAAAGAGTGTTTCAAAACTGCTCTATCAAAAGAAAGGTTCAACTCTGTGAGTTGAATGCAAACATCACAAAGAAGTTTCTGAGAATGCTTCTGTCTAGTTTTTATGTGAAGATATTTCCTTTTCCACCGTAGGCCTCAAAGCTCTCCAAATGTCCACTTGCAGATTCTAC	0.110345	0.12	1	(0,AAAAAGAGTGTTTCAAAACTGCTCTATCAAAAGAAAGGTTCAACTCTGTGAGTTGAATGCAAACATCACAAAGAAGTTTCTGAGAATGCTTCTGTCTAGTTTTTATGTGAAGATATTTCCTTTTCCACCGTAGGCCTCAAAGCTCTCCAAATGTCCACTTGCAGATTCTAC,171,6142,6142)
425430	chr3	90556018	90556031	NA	NA	14	3962	2	CT	0.114317	0.34	2	(0,CT,2,2180,2174)(1,AAAG,4,1737,1721)(2,AC,2,45,44)
425444	chr3	90679420	90679433	NA	NA	14	9380	3	AAG	0.171473	0.34	2	(0,AAG,3,5735,5734)(1,CT,2,3615,3611)(2,AC,2,30,30)
425445	chr3	90681288	90681301	NA	NA	14	1275	4	AAGG	0.070665	0.34	2	(0,AAGG,4,869,869)(1,AT,2,367,367)(2,CT,2,39,39)
425448	chr3	90687882	90690248	NA	NA	2367	2547	170	AAAAAGAGAGTTTCAAAACTGCTCTATCAAAAGAAAGGTTAAACTCTGTGAGTTGAACGCACACATCACAAAGAAGTTTCTGAGAATTCTTCTGTCTAGTTTTTATATGAAGATATTGCCTTTTCTACCATAGGCCTCAAACAGTCCAAATATCCACTTGCAAATTCTAC	0.160614	0.16	1	(0,AAAAAGAGAGTTTCAAAACTGCTCTATCAAAAGAAAGGTTAAACTCTGTGAGTTGAACGCACACATCACAAAGAAGTTTCTGAGAATTCTTCTGTCTAGTTTTTATATGAAGATATTGCCTTTTCTACCATAGGCCTCAAACAGTCCAAATATCCACTTGCAAATTCTAC,170,2547,2547)
425658	chr3	91528663	91528675	NA	NA	14	5417	2	AC	0.140862	0.39	2	(0,AC,2,4754,4754)(1,GT,2,663,663)
425854	chr3	93760187	93764885	NA	NA	4699	4821	37	ATGGGGTGGCCGGGCAGAGGCGCTCCTCACCTCCCAG	0.160453	0.18	1	(0,ATGGGGTGGCCGGGCAGAGGCGCTCCTCACCTCCCAG,37,4821,4821)
425855	chr3	93765363	93766941	NA	NA	1637	5731	171	AAAAAGAGTGTTTCAAAACTGCTCTATCAAAAGAAAGGTTCAACTCTGTGAGTTGAATGCACACATCACAAAGAAGTTTCTGAGAATGCTTCTGTCTAGTTTTTATGTGAAGATATTTCGTTTTCCAACATAGGCCTCAAAGGAAACAAAATATCCACTTGCAGATTCTAC	0.086566	0.12	1	(0,AAAAAGAGTGTTTCAAAACTGCTCTATCAAAAGAAAGGTTCAACTCTGTGAGTTGAATGCACACATCACAAAGAAGTTTCTGAGAATGCTTCTGTCTAGTTTTTATGTGAAGATATTTCGTTTTCCAACATAGGCCTCAAAGGAAACAAAATATCCACTTGCAGATTCTAC,171,5731,5731)
426449	chr3	94627740	94628408	NA	NA	680	897	4	TTTC	0.154415	0.14	3	(0,TTTC,4,522,522)(1,CCTT,4,261,261)(2,CCCT,4,67,67)(3,CT,2,47,47)
426893	chr3	95229898	95229938	NA	NA	41	149	18	ATATACTAAATATAATTT	0.199459	0.27	2	(0,ATATACTAAATATAATTT,18,119,119)(1,AAATT,5,30,30)
427564	chr3	96004621	96005466	NA	NA	1286	2100	30	AACTTTTTATATATGTATGCATACATATAT	0.0959176	0.09	1	(0,AACTTTTTATATATGTATGCATACATATAT,30,2100,2100)
427766	chr3	96239580	96240315	NA	NA	680	904	2	AT	0.21109	0.21	1	(0,AT,2,904,904)
428071	chr3	96619876	96622144	NA	NA	2379	2617	2	AT	0.225528	0.22	1	(0,AT,2,2617,2617)
429578	chr3	98688012	98689528	NA	NA	5504	5883	2	AT	0.219689	0.22	1	(0,AT,2,5883,5883)
429709	chr3	98836665	98838188	DCBLD2	intron	1392	2442	49	ACCTCCCTCCCGGACGGGGCGGCTGGCCGGGCGGGGGGCTGACCCCCCC	0.168939	0.16	2	(0,ACCTCCCTCCCGGACGGGGCGGCTGGCCGGGCGGGGGGCTGACCCCCCC,49,1957,1873)(1,CGGG,4,485,485)
430842	chr3	100478952	100479043	NA	NA	99	201	6	AGAGGG	0.10252	0.05	1	(0,AGAGGG,6,201,201)
431506	chr3	101439371	101440017	SENP7	intron	1463	2502	49	AGCCCCCCGCCCGGCCAGCCGCCCCGTCCGGGAGGGAGGTGGGGGGGTC	0.20574	0.23	1	(0,AGCCCCCCGCCCGGCCAGCCGCCCCGTCCGGGAGGGAGGTGGGGGGGTC,49,2502,2502)
431681	chr3	101722979	101723767	NA	NA	903	1056	2	AT	0.189458	0.19	1	(0,AT,2,1056,1056)
431788	chr3	101891139	101891872	ENSG00000287682	intron	740	963	2	AT	0.235074	0.28	1	(0,AT,2,963,963)
432481	chr3	102808471	102809157	NA	NA	780	1176	2	AT	0.23806	0.25	1	(0,AT,2,1176,1176)
432719	chr3	103099651	103099747	NA	NA	142	292	4	TTTC	0.0874277	0.12	3	(0,TTTC,4,120,120)(1,CTTTT,5,97,97)(2,CCTT,4,75,75)
432750	chr3	103137957	103138054	NA	NA	123	258	5	AAAAT	0.0265849	0.02	1	(0,AAAAT,5,258,258)
432835	chr3	103255196	103255513	NA	NA	318	753	37	ACTTCCCAGACGGGGCGGCCGGGCAGAGACGCTCCTC	0.148057	0.2	2	(0,ACTTCCCAGACGGGGCGGCCGGGCAGAGACGCTCCTC,37,663,663)(1,CGG,3,88,88)(2,TCCC,4,2,0)
432854	chr3	103289200	103289216	NA	NA	17	131	2	AT	0.180062	0.21	1	(0,AT,2,131,131)
433657	chr3	104194011	104194024	NA	NA	14	194	2	AT	0.145625	0.24	1	(0,AT,2,194,194)
434771	chr3	105662874	105663236	CBLB	intron	400	733	37	ATCACAGTTACTGCTGTTACTACTTGAGACCTTCACT	0.0974164	0.07	1	(0,ATCACAGTTACTGCTGTTACTACTTGAGACCTTCACT,37,733,733)
435071	chr3	106073389	106074970	NA	NA	1506	1643	49	ACCTCCCTCCCGGACGGGGCGGCTGGCCGGGCGGGGGGCTGACCCCCCC	0.194444	0.21	1	(0,ACCTCCCTCCCGGACGGGGCGGCTGGCCGGGCGGGGGGCTGACCCCCCC,49,1643,1643)
435423	chr3	106511078	106512651	ENSG00000291293	intron	1613	1804	2	AT	0.198132	0.2	1	(0,AT,2,1804,1804)
435504	chr3	106633752	106634155	LINC00882	intron	892	1262	2	AT	0.23546	0.25	1	(0,AT,2,1262,1262)
436924	chr3	108633550	108634008	DZIP3	intron	454	609	37	ATAGATCTCTCTCTCTGGATCTATCAGAGTACTTCTG	0.0497407	0.05	1	(0,ATAGATCTCTCTCTCTGGATCTATCAGAGTACTTCTG,37,609,609)
437007	chr3	108759422	108759722	NA	NA	605	835	2	AT	0.103202	0.19	2	(0,AT,2,731,731)(1,ACAT,4,104,104)
438702	chr3	111007758	111008361	NECTIN3-AS1	intron	670	791	2	AT	0.0965698	0.12	1	(0,AT,2,791,791)
439206	chr3	111780258	111780416	PLCXD2	intron	202	429	3	AAG	0.0549419	0.02	1	(0,AAG,3,429,429)
439256	chr3	111832564	111834403	PLCXD2	intron	1945	2137	26	AATATATATAATAGAATTATACATAT	0.106767	0.08	1	(0,AATATATATAATAGAATTATACATAT,26,1952,1918)(1,AT,2,105,105)(2,AAT,3,80,80)
440126	chr3	113046213	113046754	NEPRO-AS1	intron	503	607	49	ACCTCCCTCCCGGACGGGGCGGCTGGCCGGGCGGGGGGCTGACCCCCCC	0.18322	0.19	1	(0,ACCTCCCTCCCGGACGGGGCGGCTGGCCGGGCGGGGGGCTGACCCCCCC,49,607,607)
440311	chr3	113236229	113236267	BOC	intron	39	326	2	AT	0.060791	0.13	2	(0,AT,2,280,280)(1,TG,2,46,46)
440312	chr3	113236283	113236312	BOC	intron	20	519	2	AT	0.0418925	0.1	1	(0,AT,2,471,471)(1,GT,2,48,48)
441066	chr3	114237768	114238178	NA	NA	411	525	41	AAACCCTGAGCTAGACACAGGGTGCTGATTGGTGCATTCAC	0.192245	0.21	2	(0,AAACCCTGAGCTAGACACAGGGTGCTGATTGGTGCATTCAC,41,424,332)(1,AC,2,81,81)(2,GT,2,20,20)
441116	chr3	114303494	114303631	TIGIT	intron	76	304	2	AT	0.0499067	0.05	2	(0,AT,2,265,265)(1,AC,2,39,39)
442240	chr3	115697980	115698330	Q5U058	intron	419	705	2	AT	0.151868	0.15	1	(0,AT,2,674,674)(1,GT,2,31,31)
443021	chr3	116572501	116572519	LSAMP	intron	17	163	4	ATAC	0.0477715	0.1	3	(0,ATAC,4,81,81)(1,AT,2,51,51)(2,AC,2,31,31)
443112	chr3	116684426	116684504	LSAMP	intron	92	1191	5	ATTTT	0.0106506	0.01	1	(0,ATTTT,5,1191,1191)
443701	chr3	117450335	117450546	NA	NA	92	256	2	AT	0.105836	0.15	1	(0,AT,2,256,256)
446282	chr3	120872621	120872791	ENSG00000286827	intron	124	331	5	AAAGC	0.0745693	0.05	1	(0,AAAGC,5,305,305)(1,AAAAC,5,26,26)
446589	chr3	121313039	121313778	STXBP5L	intron	744	1184	49	ACCTCCCTCCCGGACGGGGCGGCTGGCCGGGCGGGGGGCTGACCCCCCC	0.25994	0.24	2	(0,ACCTCCCTCCCGGACGGGGCGGCTGGCCGGGCGGGGGGCTGACCCCCCC,49,891,804)(1,CGGG,4,293,293)
446896	chr3	121745256	121745580	Q14789	intron	299	403	26	ATATATACATATGTACACGTGTATGT	0.0547212	0.04	1	(0,ATATATACATATGTACACGTGTATGT,26,403,403)
446925	chr3	121786148	121786215	IQCB1	intron	73	1447	5	AAAAG	0.117235	0.02	1	(0,AAAAG,5,1447,1447)
447197	chr3	122164521	122165349	NA	NA	831	1266	49	AGCCCTCCGCCCGGCCAGCCGCCCCGTCCGGGAGGGAGGTGGGGGGGTC	0.202724	0.21	3	(0,AGCCCTCCGCCCGGCCAGCCGCCCCGTCCGGGAGGGAGGTGGGGGGGTC,49,903,850)(1,AGG,3,209,209)(2,CCCG,4,97,97)(3,CT,2,57,57)
447226	chr3	122201792	122202031	P41180	intron	309	520	40	ATGGCAGCCGGGCAGAGACGCTCCTCACTTCCCAGATGGG	0.16346	0.22	2	(0,ATGGCAGCCGGGCAGAGACGCTCCTCACTTCCCAGATGGG,40,424,424)(1,GGCT,4,96,96)
447559	chr3	122670405	122670792	NA	NA	391	505	2	AT	0.0856489	0.08	1	(0,AT,2,505,505)
447616	chr3	122747060	122747827	HSPBAP1	intron	768	954	40	AAGTGAGGAGCGCCTCTGCCCGGCCGCCACCCCATCTGGG	0.206152	0.22	1	(0,AAGTGAGGAGCGCCTCTGCCCGGCCGCCACCCCATCTGGG,40,954,954)
447940	chr3	123151727	123152201	PDIA5	intron	475	855	8	CCTGCCTT	0.0655019	0.07	2	(0,CCTGCCTT,8,734,734)(1,CCTG,4,121,121)
448215	chr3	123478652	123479123	NA	NA	376	634	32	ACAGTGCTGGGGCAGGCAGGGCTTTCAGGTGG	0.0117556	0.01	1	(0,ACAGTGCTGGGGCAGGCAGGGCTTTCAGGTGG,32,634,634)
448695	chr3	124109643	124110458	H7C0I9	intron	1026	1524	30	ATATATATATGACATATATGTCATACTTTG	0.0664878	0.05	1	(0,ATATATATATGACATATATGTCATACTTTG,30,1524,1524)
448912	chr3	124366776	124368283	KALRN	intron	1384	1978	49	ACCTCCCTCCCGGACGGGGCGGCTGGCCGGGCGGGGGGCTGACCCCCCC	0.206081	0.18	2	(0,ACCTCCCTCCCGGACGGGGCGGCTGGCCGGGCGGGGGGCTGACCCCCCC,49,1722,1631)(1,CGG,3,256,256)
448959	chr3	124436482	124437300	KALRN	intron	935	1107	58	AAGTTTGGTGACAGATCTTCTCATGTGATGCTAGAGATGGGACTGGAGAAGTCACCTC	0.0237407	0.03	1	(0,AAGTTTGGTGACAGATCTTCTCATGTGATGCTAGAGATGGGACTGGAGAAGTCACCTC,58,1107,1107)
449144	chr3	124673401	124673648	KALRN	intron	249	572	36	AATATATATGTATATCCTGTATGTATATACATATAG	0.0383829	0.03	1	(0,AATATATATGTATATCCTGTATGTATATACATATAG,36,572,572)
449210	chr3	124749985	124750607	NA	NA	624	973	49	ACCTCCCTCCCGGACGGGGCGGCTGGCCGGGCGGGGGGCTGACCCCCCC	0.224688	0.24	2	(0,ACCTCCCTCCCGGACGGGGCGGCTGGCCGGGCGGGGGGCTGACCCCCCC,49,750,668)(1,CGG,3,223,223)
449233	chr3	124789323	124790605	ITGB5	intron	1080	1226	29	AACCGCCTCTGACTAGACAGGGTTATCAG	0.0311798	0.03	1	(0,AACCGCCTCTGACTAGACAGGGTTATCAG,29,1226,1226)
449916	chr3	125655614	125660548	NA	NA	4937	5545	172	AAAAAGAGTGTTTGGAACCTGGTGAATCAAAACACAGGTTCCATTCTGTGATATGAAACAGCACATCACAAAGCATTTTCACAGATAGCTTGTTTCTAGTTTTTAGGGCTGGATATTCATTTTTTCCTAATAGGCCTCAATGGGCTCAGAAATGTCACTTCATAGATTCTAC	0.153864	0.16	1	(0,AAAAAGAGTGTTTGGAACCTGGTGAATCAAAACACAGGTTCCATTCTGTGATATGAAACAGCACATCACAAAGCATTTTCACAGATAGCTTGTTTCTAGTTTTTAGGGCTGGATATTCATTTTTTCCTAATAGGCCTCAATGGGCTCAGAAATGTCACTTCATAGATTCTAC,172,5545,5545)
450345	chr3	126283880	126284121	ENSG00000250934	intron	266	378	32	AAAAATATTTAAAATATTTAAATATTTAAAAT	0.101805	0.1	1	(0,AAAAATATTTAAAATATTTAAATATTTAAAAT,32,378,378)
450372	chr3	126316184	126316788	ENSG00000287440	intron	604	812	26	AAGGGAGTGCATGGGCCGGAGTGGGG	0.16088	0.16	1	(0,AAGGGAGTGCATGGGCCGGAGTGGGG,26,812,812)
450377	chr3	126323404	126323535	ENSG00000287440	exon	138	252	2	AT	0.136768	0.15	1	(0,AT,2,252,252)
450511	chr3	126515358	126516707	UROC1	intron	1279	1506	31	AACCCCCAGCACCCACCACCTACCCTCCCCC	0.17482	0.16	1	(0,AACCCCCAGCACCCACCACCTACCCTCCCCC,31,1432,1402)(1,CT,2,38,38)(2,ACCC,4,36,36)
450957	chr3	127153899	127153945	NA	NA	47	152	2	TG	0.17249	0.26	1	(0,TG,2,152,152)
451277	chr3	127563634	127564178	NA	NA	556	809	3	ACC	0.120899	0.12	1	(0,ACC,3,809,809)
451520	chr3	127877788	127878003	A0A3B3ITT3	intron	214	792	2	AT	0.151362	0.12	1	(0,AT,2,792,792)
451999	chr3	128544187	128544965	NA	NA	779	941	28	AATATGCATATTCATATTTACCATATAT	0.198134	0.13	1	(0,AATATGCATATTCATATTTACCATATAT,28,860,860)(1,AT,2,81,81)
452031	chr3	128587075	128587194	NA	NA	155	745	5	AAGGG	0.0589884	0.01	1	(0,AAGGG,5,709,709)(1,AAAGG,5,36,36)
452288	chr3	128954481	128955620	CFAP92	intron	1377	1838	49	AGCCCCCCGCCCGGCCAGCCGCCCCGTCCGGGAGGGAGGTGGGGGGGTC	0.227583	0.25	1	(0,AGCCCCCCGCCCGGCCAGCCGCCCCGTCCGGGAGGGAGGTGGGGGGGTC,49,1838,1838)
452910	chr3	129818312	129818688	O94876	intron	227	352	25	AAAAGTTTTAAAGAAACTTTTAAAG	0.0677037	0.04	1	(0,AAAAGTTTTAAAGAAACTTTTAAAG,25,352,352)
453493	chr3	130636713	130637122	A6NMZ7	intron	446	775	6	CCCCTT	0.0997573	0.09	3	(0,CCCCTT,6,451,451)(1,CCCCCT,6,230,230)(2,TTCCTCCTCCCCTCCCCTCCCCCTCCCC,28,94,94)
453658	chr3	130867697	130867981	ATP2C1	intron	284	412	39	AAGTGAGGAGCGTCTCTGCCCGGCCGCCCCCCGTCTGGG	0.148395	0.16	1	(0,AAGTGAGGAGCGTCTCTGCCCGGCCGCCCCCCGTCTGGG,39,412,412)
453659	chr3	130868133	130868924	ENSG00000284095	exon	791	930	3	AGG	0.352068	0.34	2	(0,AGG,3,708,700)(1,CCG,3,222,222)
454002	chr3	131395467	131395675	NA	NA	89	213	2	AT	0.0612745	0.06	1	(0,AT,2,213,213)
454282	chr3	131792587	131792875	Q96A23	intron	295	554	2	AT	0.0635106	0.07	2	(0,AT,2,326,326)(1,ACAT,4,198,198)(2,GT,2,30,30)
454415	chr3	131951967	131952737	Q96A23	intron	774	907	3	AGC	0.436227	0.51	1	(0,AGC,3,907,907)
454584	chr3	132215082	132216183	CPNE4	intron	1246	1390	36	AATATATACCTTGTATATATTATATAATACAGATAT	0.152622	0.13	2	(0,AATATATACCTTGTATATATTATATAATACAGATAT,36,1237,1151)(1,AATACAT,7,153,153)
454602	chr3	132235187	132235213	CPNE4	intron	21	195	2	AT	0.050855	0.12	2	(0,AT,2,140,140)(1,ACAT,4,55,55)
454737	chr3	132470565	132471387	DNAJC13	intron	1288	1760	49	ACCTCCCTCCCGGACGGGGCGGCTGGCCGGGCGGGGGGCTGACCCCCCC	0.179237	0.19	2	(0,ACCTCCCTCCCGGACGGGGCGGCTGGCCGGGCGGGGGGCTGACCCCCCC,49,1365,1281)(1,CGGG,4,395,395)
455361	chr3	133413981	133418177	BFSP2	intron	4292	4411	24	ACTCACCCCTGTCCTCTCCCCTCT	0.151061	0.16	1	(0,ACTCACCCCTGTCCTCTCCCCTCT,24,4411,4411)
455365	chr3	133425758	133426041	BFSP2	intron	475	800	6	AGGGGG	0.115901	0.07	3	(0,AGGGGG,6,398,398)(1,AAGGG,5,260,260)(2,AGGGG,5,142,142)
455638	chr3	133784940	133785675	TF	3UTR	738	838	49	AGCCCCCCGCCCGGCCAGCCGCCCCGTCCGGGAGGGAGGTGGGGGGGTC	0.162611	0.14	1	(0,AGCCCCCCGCCCGGCCAGCCGCCCCGTCCGGGAGGGAGGTGGGGGGGTC,49,838,838)
455722	chr3	133884720	133884731	RAB6B	intron	12	1046	2	AC	0.0808582	0.31	1	(0,AC,2,951,951)(1,CGG,3,95,92)
455830	chr3	134021726	134021746	Q92959	intron	21	177	3	AAG	0.000777778	0.14	3	(0,AAG,3,80,80)(1,AAAG,4,50,50)(2,AG,2,47,47)
456317	chr3	134701146	134701509	ENSG00000288700	intron	302	540	2	AT	0.113937	0.13	2	(0,AT,2,462,462)(1,ACAT,4,78,78)
456802	chr3	135275508	135275603	ENSG00000240086	intron	119	253	2	AT	0.171245	0.14	1	(0,AT,2,253,253)
457493	chr3	136299348	136299974	PCCB	intron	632	823	20	ATAGGTATGCATGTGTATGT	0.129151	0.11	1	(0,ATAGGTATGCATGTGTATGT,20,823,823)
457774	chr3	136723536	136724048	STAG1	intron	568	953	49	AGCCCCCCGCCCGGCCAGCCGCCCCGTCCGGGAGGGAGGTGGGGGGGTC	0.214122	0.2	3	(0,AGCCCCCCGCCCGGCCAGCCGCCCCGTCCGGGAGGGAGGTGGGGGGGTC,49,576,576)(1,AGG,3,205,205)(2,CT,2,172,172)
458161	chr3	137198468	137198492	NA	NA	26	531	4	CGGG	0.242357	0.39	1	(0,CGGG,4,490,490)(1,ATGGG,5,21,21)(2,CTGG,4,20,20)
458770	chr3	138050492	138051404	NA	NA	922	3068	9	AGTGATGGT	0.123224	0.1	3	(0,AGTGATGGT,9,1454,1427)(1,AGTGGT,6,939,919)(2,GGT,3,675,675)
460113	chr3	139802575	139802595	NA	NA	21	273	2	AT	0.000240964	0.12	2	(0,AT,2,213,213)(1,ACAT,4,60,60)
460570	chr3	140419495	140419870	CLSTN2	intron	190	440	2	AT	0.200426	0.22	1	(0,AT,2,440,440)
460958	chr3	140983539	140983636	NA	NA	126	250	2	AT	0.125861	0.12	1	(0,AT,2,250,250)
461146	chr3	141248495	141248921	PXYLP1	intron	346	470	2	AC	0.0294167	0.02	2	(0,AC,2,264,264)(1,AT,2,165,165)(2,GT,2,41,41)
461448	chr3	141665480	141666219	NA	NA	385	746	4	AAGG	0.108846	0.11	2	(0,AAGG,4,518,518)(1,AGGG,4,228,228)
461679	chr3	141968238	141969290	Q14188	intron	1054	1169	2	AT	0.170361	0.17	1	(0,AT,2,1169,1169)
462019	chr3	142431829	142432015	XRN1	intron	186	628	2	AT	0.1551	0.16	1	(0,AT,2,628,628)
462475	chr3	143046915	143047910	U2SURP	intron	670	1229	49	ACCTCCCTCCCGGACGGGGCGGCTGGCCGGGCGGGGGGCTGACCCCCCC	0.172966	0.17	1	(0,ACCTCCCTCCCGGACGGGGCGGCTGGCCGGGCGGGGGGCTGACCCCCCC,49,1109,1109)(1,CGGG,4,120,120)
462717	chr3	143448822	143450317	SLC9A9	intron	828	2186	6	AATTAT	0.140598	0.13	2	(0,AATTAT,6,1733,1733)(1,AAT,3,240,240)(2,AT,2,213,213)
463292	chr3	144248872	144249174	NA	NA	303	419	4	CCTT	0.0557927	0.05	3	(0,CCTT,4,231,231)(1,CTTT,4,120,120)(2,CT,2,68,68)
463399	chr3	144389954	144390200	NA	NA	135	379	22	AAATATATGTATATATTTGTAC	0.0672605	0.06	2	(0,AAATATATGTATATATTTGTAC,22,272,272)(1,AT,2,86,86)(2,GT,2,21,21)
464104	chr3	145273235	145273599	NA	NA	287	435	2	AT	0.14463	0.15	1	(0,AT,2,435,435)
464747	chr3	146096291	146096612	ENSG00000243415	intron	322	455	40	AAGTGAGGAGCGCCTCTGCCCGGCCGCCACCCCGTCTGGG	0.153891	0.16	1	(0,AAGTGAGGAGCGCCTCTGCCCGGCCGCCACCCCGTCTGGG,40,455,455)
465104	chr3	146611849	146611964	NA	NA	96	196	2	AT	0.0908333	0.15	1	(0,AT,2,196,196)
465126	chr3	146635057	146635890	NA	NA	834	946	2	AT	0.206854	0.18	1	(0,AT,2,946,946)
466698	chr3	148576278	148576293	ENSG00000285557	intron	17	121	4	AGAC	0.132529	0.26	1	(0,AGAC,4,121,121)
467323	chr3	149380096	149380845	NR_109810	intron	1136	2285	4	CCCG	0.296673	0.3	3	(0,CCCG,4,1607,1602)(1,GT,2,304,304)(2,AGC,3,196,196)(3,CCCCG,5,178,178)
467629	chr3	149764526	149764762	ANKUB1	intron	241	353	4	TTCC	0.14223	0.14	3	(0,TTCC,4,180,180)(1,CTTT,4,91,91)(2,CCCT,4,82,82)
468405	chr3	150819973	150821018	RNA	intron	1045	1469	49	ACCTCCCTCCCGGACGGGGCGGCTGGCCGGGCGGGGGGCTGACCCCCCC	0.144832	0.28	1	(0,ACCTCCCTCCCGGACGGGGCGGCTGGCCGGGCGGGGGGCTGACCCCCCC,49,1469,1469)
468407	chr3	150821813	150822260	RNA	intron	74	519	6	AGAGGG	0.0885556	0.02	1	(0,AGAGGG,6,519,519)
468570	chr3	151030744	151031343	CLRN1-AS1	intron	610	743	2	AT	0.180056	0.17	1	(0,AT,2,743,743)
468818	chr3	151368586	151368780	MED12L	intron	130	230	5	ATTTC	0.049684	0.04	2	(0,ATTTC,5,186,186)(1,ATTTT,5,44,44)
469520	chr3	152286269	152286648	MBNL1	intron	381	552	26	AAATATTTATATTTTATTTATAATAT	0.133959	0.12	1	(0,AAATATTTATATTTTATTTATAATAT,26,552,552)
469844	chr3	152694096	152694903	NA	NA	4922	7424	2	AT	0.255069	0.24	1	(0,AT,2,7424,7424)
470336	chr3	153301241	153301435	NA	NA	121	237	26	ATATATATATATACATATATATATAC	0.134023	0.16	1	(0,ATATATATATATACATATATATATAC,26,237,237)
470483	chr3	153478523	153478593	NR_146713	intron	71	189	2	AT	0.239922	0.18	1	(0,AT,2,189,189)
470615	chr3	153646506	153646755	NR_146713	intron	250	540	2	AT	0.166197	0.18	1	(0,AT,2,540,540)
470641	chr3	153683921	153684036	NR_146713	intron	162	280	2	AT	0.151729	0.16	1	(0,AT,2,280,280)
472192	chr3	155813251	155813647	ENSG00000284952	intron	367	872	17	AATCTTAAGAAAAAGTT	0.146155	0.12	2	(0,AATCTTAAGAAAAAGTT,17,688,688)(1,AAAAGATTAATCTTAATCTTAAG,23,184,107)
472952	chr3	156899237	156899854	J3KP02	intron	518	670	2	AT	0.195613	0.19	1	(0,AT,2,670,670)
473134	chr3	157178470	157179756	ENSG00000243176	intron	1288	1454	37	ACTTCCCAGACGGGGCGGCCGGGCAGAGGCGCTCCTC	0.124148	0.14	1	(0,ACTTCCCAGACGGGGCGGCCGGGCAGAGGCGCTCCTC,37,1454,1454)
473886	chr3	158228743	158229477	RSRC1	intron	1081	1500	2	AT	0.109808	0.1	1	(0,AT,2,1462,1462)(1,GT,2,34,34)(2,ACAT,4,4,0)
474908	chr3	159680517	159680749	IQCJ-SCHIP1	intron	371	894	2	AT	0.126058	0.14	1	(0,AT,2,894,894)
474909	chr3	159681761	159682004	IQCJ-SCHIP1	intron	243	420	31	AACTTAGGTTAACTTGGGTTAACTCAACGTT	0.0763602	0.03	1	(0,AACTTAGGTTAACTTGGGTTAACTCAACGTT,31,420,420)
475160	chr3	160019914	160020299	IL12A-AS1	intron	354	610	4	AAAG	0.0762766	0.09	2	(0,AAAG,4,428,428)(1,AAGG,4,182,182)
475269	chr3	160178479	160178829	NR_108088	intron	351	509	40	AAGTGAGGAGCGCCTCTGCCCGGCCGCCACCCCGTCTGGG	0.149625	0.17	1	(0,AAGTGAGGAGCGCCTCTGCCCGGCCGCCACCCCGTCTGGG,40,509,509)
475847	chr3	160944689	160945154	PPM1L	intron	564	894	2	AT	0.192228	0.2	1	(0,AT,2,864,864)(1,ATCT,4,30,30)
476232	chr3	161514058	161521265	NA	NA	7208	7407	2	GT	0.43515	0.37	3	(0,GT,2,4754,4753)(1,ATC,3,1534,1528)(2,AC,2,1119,1113)
476373	chr3	161703857	161704096	ENSG00000288087	intron	238	562	2	AT	0.107081	0.11	1	(0,AT,2,524,524)(1,AC,2,38,38)
476834	chr3	162309641	162309725	NA	NA	161	332	2	AT	0.106141	0.11	1	(0,AT,2,332,332)
476847	chr3	162318743	162319806	NA	NA	1128	1433	2	AT	0.207604	0.24	1	(0,AT,2,1433,1433)
477044	chr3	162590615	162591255	NA	NA	586	1009	2	AT	0.170113	0.23	1	(0,AT,2,1009,1009)
477793	chr3	163529071	163529149	NA	NA	119	229	4	AAAG	0.024181	0.02	1	(0,AAAG,4,229,229)
478110	chr3	163915788	163915804	NA	NA	17	154	2	AT	0.181983	0.34	1	(0,AT,2,154,154)
478603	chr3	164588722	164588910	NA	NA	190	521	2	AT	0.127644	0.12	1	(0,AT,2,521,521)
478767	chr3	164783834	164783858	NR_126405	intron	25	148	6	ATCTCC	0.00298507	0.24	1	(0,ATCTCC,6,148,148)
479039	chr3	165092782	165093187	NA	NA	210	421	2	AT	0.0869963	0.12	1	(0,AT,2,421,421)
479586	chr3	165760380	165760424	LINC01322	intron	46	176	2	AT	0.088494	0.19	1	(0,AT,2,176,176)
479623	chr3	165797100	165797403	LINC01322	intron	448	686	4	TTCC	0.142849	0.15	2	(0,TTCC,4,575,575)(1,CCCT,4,111,111)
479694	chr3	165861107	165861460	NA	NA	124	421	4	TTTC	0.0409242	0.12	2	(0,TTTC,4,275,275)(1,CT,2,146,146)
480638	chr3	167017351	167018146	NA	NA	725	1026	6	TCTCCC	0.160186	0.17	1	(0,TCTCCC,6,1026,1026)
481324	chr3	167938307	167938539	ENSG00000244706	intron	271	515	2	AT	0.14187	0.15	1	(0,AT,2,515,515)
481337	chr3	167952809	167952822	NA	NA	14	119	2	AT	0.0703704	0.27	1	(0,AT,2,119,119)
481519	chr3	168198207	168202062	NA	NA	3856	4003	3	ATC	0.196795	0.4	1	(0,ATC,3,3930,3930)(1,GT,2,73,73)
482421	chr3	169472382	169472774	MECOM	intron	314	454	5	AAAGG	0.10823	0.07	2	(0,AAAGG,5,346,346)(1,AGAGG,5,65,65)(2,AAGG,4,43,43)
482655	chr3	169770176	169771553	ENSG00000269889	intron	1766	3757	2	AT	0.16532	0.19	1	(0,AT,2,3757,3757)
482719	chr3	169857319	169857429	LRRC31	intron	147	257	2	AT	0.0129278	0.01	2	(0,AT,2,209,209)(1,AC,2,48,48)
483583	chr3	171019036	171019170	ENSG00000286856	intron	105	269	2	AT	0.0425651	0.03	2	(0,AT,2,216,216)(1,GT,2,53,53)
483948	chr3	171502848	171503542	NA	NA	1027	1317	29	AACATTTATGTATGTGTGTATATACACAT	0.0497037	0.03	1	(0,AACATTTATGTATGTGTGTATATACACAT,29,1284,1240)(1,AT,2,33,33)
484041	chr3	171639125	171639753	PLD1	intron	629	737	2	AT	0.189111	0.2	1	(0,AT,2,737,737)
484399	chr3	172093997	172094266	FNDC3B	intron	282	432	41	AAATTCTAGAACATCGGCATTGTGTAACCACCACCACTAGC	0.00477444	0	1	(0,AAATTCTAGAACATCGGCATTGTGTAACCACCACCACTAGC,41,432,432)
485949	chr3	174086175	174086342	NLGN1	intron	435	552	2	AT	0.106842	0.11	1	(0,AT,2,504,504)(1,GT,2,48,48)
486649	chr3	174987795	174987828	NAALADL2	intron	34	182	2	AT	0.0620974	0.07	1	(0,AT,2,182,182)
486670	chr3	175012904	175013302	NAALADL2	intron	499	616	2	AT	0.166992	0.17	1	(0,AT,2,616,616)
486757	chr3	175131721	175132826	NAALADL2	intron	1114	1787	49	ACCTCCCTCCCGGACGGGGCGGCTGGCCGGGCGGGGGGCTGACCCCCCC	0.178511	0.16	1	(0,ACCTCCCTCCCGGACGGGGCGGCTGGCCGGGCGGGGGGCTGACCCCCCC,49,1611,1611)(1,CGGG,4,176,176)
487249	chr3	175670387	175670636	NAALADL2	intron	579	1153	5	AAATT	0.207207	0.22	1	(0,AAATT,5,1153,1153)
487270	chr3	175697690	175698503	NAALADL2	intron	814	1269	28	ATATATATGTGTATATATGTATGTATAC	0.0760728	0.06	2	(0,ATATATATGTGTATATATGTATGTATAC,28,866,795)(1,AT,2,403,403)
487631	chr3	176181081	176182119	NA	NA	1366	1729	2	AT	0.153045	0.13	1	(0,AT,2,1703,1703)(1,AGAT,4,26,26)
487710	chr3	176297241	176298239	NA	NA	1034	1195	2	AT	0.209977	0.21	1	(0,AT,2,1195,1195)
488873	chr3	177892555	177892621	NR_110826	intron	67	174	6	AGAGGG	0.143569	0.05	1	(0,AGAGGG,6,174,174)
489074	chr3	178141181	178141634	ENSG00000286003	intron	331	662	4	TTCC	0.111951	0.11	2	(0,TTCC,4,391,386)(1,CCCT,4,271,271)
489538	chr3	178758346	178758371	KCNMB2	intron	26	174	2	AT	0.00150901	0.2	1	(0,AT,2,174,174)
489796	chr3	179120033	179121496	NR_125401	intron	1467	2092	49	AGCCCCCCGCCCGGCCAGCCGCCCCGTCCGGGAGGGAGGTGGGGGGGTC	0.191582	0.17	2	(0,AGCCCCCCGCCCGGCCAGCCGCCCCGTCCGGGAGGGAGGTGGGGGGGTC,49,1789,1542)(1,CCCG,4,303,303)
489999	chr3	179374296	179374436	MFN1	intron	107	240	2	AT	0.21013	0.2	1	(0,AT,2,240,240)
490277	chr3	179727736	179728287	USP13	intron	762	1294	49	ACCTCCCTCCCGGACGGGGCGGCTGGCCGGGCGGGGGGCTGACCCCCCC	0.306467	0.22	2	(0,ACCTCCCTCCCGGACGGGGCGGCTGGCCGGGCGGGGGGCTGACCCCCCC,49,1049,801)(1,CGGG,4,245,245)
491138	chr3	180859896	180860354	ENSG00000145075	intron	340	499	4	AAGG	0.0860227	0.07	2	(0,AAGG,4,403,403)(1,AAAGAAAGAACAGAACGG,18,96,96)
491331	chr3	181134076	181134927	ENST00000626948.2	intron	803	1683	33	AAATGTTATTAAGTGTTTAATATGTAAGATATT	0.0334717	0.02	1	(0,AAATGTTATTAAGTGTTTAATATGTAAGATATT,33,1683,1683)
491341	chr3	181149879	181150871	ENST00000626948.2	intron	1024	1242	31	ATATATATACTGTATATATGCTATCCATAGT	0.185907	0.14	2	(0,ATATATATACTGTATATATGCTATCCATAGT,31,1083,1083)(1,AT,2,159,159)
491507	chr3	181366021	181366963	ENST00000626948.2	intron	873	1045	35	AATATTATATGTATATTTATATTATAGTTACATAT	0.0566	0.05	1	(0,AATATTATATGTATATTTATATTATAGTTACATAT,35,1015,981)(1,AT,2,30,30)
491813	chr3	181742888	181743111	SOX2-OT	exon	137	262	2	AT	0.103712	0.11	1	(0,AT,2,262,262)
492614	chr3	182653246	182654112	LINC02031	intron	966	1229	2	AT	0.177045	0.17	1	(0,AT,2,1211,1211)(1,AAAT,4,18,18)
492655	chr3	182727350	182727475	NA	NA	131	415	2	AT	0.339424	0.34	1	(0,AT,2,415,415)
492671	chr3	182741415	182741433	NA	NA	19	153	7	AATTTTT	0.124809	0.19	2	(0,AATTTTT,7,115,115)(1,AT,2,38,38)
492862	chr3	183017581	183018541	RNA	exon	1488	2351	33	AAATCAGAGGCCTACAGCCCAAATGCACTGGTC	0.0467537	0.05	1	(0,AAATCAGAGGCCTACAGCCCAAATGCACTGGTC,33,2351,2351)
492966	chr3	183171675	183172092	NA	NA	1097	1361	2	AT	0.155617	0.16	1	(0,AT,2,1361,1361)
493320	chr3	183608087	183609217	NA	NA	1134	1506	49	AGCCCCCCGCCCGGCCAGCCGCCCCGTCCGGGAGGGAGGTGGGGGGGTC	0.213486	0.19	1	(0,AGCCCCCCGCCCGGCCAGCCGCCCCGTCCGGGAGGGAGGTGGGGGGGTC,49,1506,1506)
493400	chr3	183712177	183712226	YEATS2	intron	54	3579	5	ATTTT	0.0325746	0.01	1	(0,ATTTT,5,3579,3579)
493516	chr3	183882223	183882445	ENSG00000283765	intron	183	284	2	AT	0.0262008	0.18	1	(0,AT,2,259,259)(1,AG,2,25,25)
493583	chr3	183955618	183958246	ABCC5	intron	2405	2949	32	ATATCACATCGGTTACATGCAGATCCGTGTGT	0.0600558	0.06	1	(0,ATATCACATCGGTTACATGCAGATCCGTGTGT,32,2949,2949)
493814	chr3	184235622	184235972	VWA5B2	intron	366	941	30	ATGTGTACCTCCAGAGTCCCACACACAGTC	0.0627992	0.05	1	(0,ATGTGTACCTCCAGAGTCCCACACACAGTC,30,941,941)
494196	chr3	184670421	184672166	NA	NA	1704	2115	40	AAGTGGGGTATGGTGTGGGGAGCTGAGGTACCCCATGATG	0.140455	0.15	1	(0,AAGTGGGGTATGGTGTGGGGAGCTGAGGTACCCCATGATG,40,2115,2115)
494230	chr3	184712926	184713081	NR_160768	intron	174	398	4	TTCC	0.0771705	0.06	1	(0,TTCC,4,398,398)
494260	chr3	184752971	184754961	LINC02069	intron	787	2998	16	AAGAAGGTGGTGGGAG	0.276608	0.06	1	(0,AAGAAGGTGGTGGGAG,16,2998,2998)
494366	chr3	184895578	184895643	VPS8	intron	242	462	3	TCC	0.179735	0.19	1	(0,TCC,3,462,462)
494590	chr3	185230532	185231765	EHHADH	intron	829	1234	81	AAAAAAAGCCAGTCACAGGAGACCACATATCATATGATTCTGTTTATATGAAATATCCAGAATAGGCAAAACATGATAAAC	0.0131579	0.02	1	(0,AAAAAAAGCCAGTCACAGGAGACCACATATCATATGATTCTGTTTATATGAAATATCCAGAATAGGCAAAACATGATAAAC,81,1234,1234)
494748	chr3	185453788	185456020	MAP3K13	intron	2415	2562	2	AT	0.159865	0.16	1	(0,AT,2,2562,2562)
495194	chr3	186015064	186015182	NA	NA	123	233	4	TTCC	0.100993	0.11	1	(0,TTCC,4,233,233)
495262	chr3	186125178	186126686	DGKG	intron	1560	1900	2	TG	0.17046	0.17	2	(0,TG,2,1491,1491)(1,GGT,3,409,409)
495409	chr3	186302461	186302655	DGKG	intron	167	271	2	AT	0.147388	0.11	1	(0,AT,2,271,271)
495730	chr3	186714166	186714265	HRG-AS1	intron	166	266	4	AAAG	0.0589841	0.11	2	(0,AAAG,4,207,207)(1,AATG,4,35,35)(2,AAAAAG,6,24,24)
495807	chr3	186811447	186811766	NR_125409	exon	320	660	49	ACCTCCCTCCCGGACGGGGCGGCTGGCCGGGCGGGGGGCTGACCCCCCC	0.209237	0.33	1	(0,ACCTCCCTCCCGGACGGGGCGGCTGGCCGGGCGGGGGGCTGACCCCCCC,49,660,660)
495965	chr3	186984707	186984947	ST6GAL1	intron	169	309	4	TTCC	0.15823	0.11	1	(0,TTCC,4,309,309)
496210	chr3	187303387	187303721	NA	NA	339	725	4	TTTC	0.104358	0.1	3	(0,TTTC,4,390,390)(1,CCTT,4,182,182)(2,CTTTT,5,114,114)(3,CT,2,39,39)
496297	chr3	187402350	187402682	NA	NA	366	618	2	AT	0.180651	0.13	1	(0,AT,2,618,618)
496572	chr3	187795263	187795474	NA	NA	211	359	12	AAGGAGGAAGGG	0.142342	0.1	4	(0,AAGGAGGAAGGG,12,149,149)(1,AAGG,4,105,105)(2,AAG,3,59,59)(3,AGGG,4,46,46)
496848	chr3	188146110	188146335	ENSG00000234238	intron	252	360	2	AT	0.17222	0.15	1	(0,AT,2,360,360)
497172	chr3	188511025	188511347	LPP	intron	322	445	4	TCCC	0.12792	0.14	2	(0,TCCC,4,343,343)(1,CCTT,4,102,96)
497247	chr3	188602070	188602189	LPP	intron	116	246	2	AT	0.0791667	0.08	1	(0,AT,2,246,246)
498531	chr3	190200630	190200982	NA	NA	411	524	2	AT	0.195057	0.2	1	(0,AT,2,524,524)
498556	chr3	190250519	190250727	NA	NA	235	352	2	AT	0.139104	0.16	1	(0,AT,2,352,352)
498968	chr3	190748003	190748405	NA	NA	345	461	29	AAAACTTATTTGGAAATAATTTTAAACTT	0.0220926	0.02	1	(0,AAAACTTATTTGGAAATAATTTTAAACTT,29,461,461)
499050	chr3	190856207	190856511	GMNC	intron	304	597	4	ATTT	0.242153	0.26	1	(0,ATTT,4,567,567)(1,AAAT,4,30,26)
499178	chr3	191007735	191008052	NA	NA	255	399	4	AAAG	0.052803	0.06	2	(0,AAAG,4,347,347)(1,AAGG,4,52,52)
499242	chr3	191092645	191092991	NA	NA	381	525	32	ATATATGCATATACATGTGTATATAGGTACAC	0.0685634	0.1	1	(0,ATATATGCATATACATGTGTATATAGGTACAC,32,491,491)(1,AT,2,34,34)
499502	chr3	191438328	191438571	PYDC2-AS1	intron	244	774	4	TTCC	0.135989	0.13	2	(0,TTCC,4,500,500)(1,CCCT,4,274,274)
499810	chr3	191863091	191863519	NA	NA	197	429	33	AAAGATCTAGACCCAGCAATTAGACGGCCAGCG	0.017537	0.01	1	(0,AAAGATCTAGACCCAGCAATTAGACGGCCAGCG,33,429,429)
499965	chr3	192062986	192063124	NA	NA	151	283	4	ATAC	0.051751	0.03	3	(0,ATAC,4,123,123)(1,AC,2,81,81)(2,AT,2,79,79)
500756	chr3	193011291	193011778	NA	NA	488	790	2	AT	0.236167	0.25	1	(0,AT,2,790,790)
500920	chr3	193216712	193217004	NA	NA	288	571	8	ATATGTAC	0.210685	0.22	1	(0,ATATGTAC,8,571,571)
501030	chr3	193362736	193362833	ATP13A5	intron	105	222	4	TTTC	0.14037	0.12	1	(0,TTTC,4,222,222)
501184	chr3	193582459	193583045	13A4	intron	546	1035	2	AT	0.150966	0.12	1	(0,AT,2,1035,1035)
501397	chr3	193888769	193889263	NA	NA	497	732	2	AT	0.184904	0.18	1	(0,AT,2,732,732)
501724	chr3	194275705	194275774	NA	NA	1141	1952	6	TGGGGG	0.112681	0.12	2	(0,TGGGGG,6,1416,1416)(1,GGGGT,5,514,514)(2,GGGT,4,22,20)
501750	chr3	194324547	194325439	NA	NA	1627	2397	2	AC	0.169302	0.17	1	(0,AC,2,2397,2397)
501770	chr3	194347617	194348348	CPN2	intron	350	740	26	ATCCTCTGCCCAGTTCAGCCCACCCC	0.0782386	0.07	1	(0,ATCCTCTGCCCAGTTCAGCCCACCCC,26,740,740)
501789	chr3	194375413	194375497	NA	NA	352	750	5	AGGGG	0.129417	0.12	1	(0,AGGGG,5,750,750)
501823	chr3	194421070	194421169	Q9H7F0	intron	194	728	2	AT	0.142275	0.12	1	(0,AT,2,728,728)
502004	chr3	194645496	194645622	LSG1	intron	103	265	2	AC	0.0251341	0.04	1	(0,AC,2,265,265)
502068	chr3	194713957	194713971	ENSG00000233987	intron	15	140	3	ATT	0.199484	0.14	1	(0,ATT,3,140,140)
502248	chr3	194943258	194943740	NA	NA	1486	1736	2	CT	0.289518	0.29	1	(0,CT,2,1704,1704)(1,AC,2,32,32)
502289	chr3	194990997	194991453	NA	NA	465	574	3	TCC	0.103548	0.1	1	(0,TCC,3,545,545)(1,CT,2,29,29)
502342	chr3	195065315	195065595	NA	NA	281	408	32	ATCTGTGGGCGGGCTGGGGTGCCTGTGCGGTG	0.224319	0.25	1	(0,ATCTGTGGGCGGGCTGGGGTGCCTGTGCGGTG,32,408,408)
502371	chr3	195101810	195102101	XXYLT1	intron	291	715	5	AAGGG	0.214954	0.22	2	(0,AAGGG,5,598,598)(1,AGGG,4,117,117)
502416	chr3	195145266	195145683	XXYLT1	intron	418	554	68	AACGGGCACCTCACTCCACGGTGACCGGCACTGATGGGGCCCTGCGAGCATCTCTGTGAAGCCACATG	0.0370556	0.03	1	(0,AACGGGCACCTCACTCCACGGTGACCGGCACTGATGGGGCCCTGCGAGCATCTCTGTGAAGCCACATG,68,554,554)
502928	chr3	195824335	195824946	NA	NA	612	1116	36	ACTGCTGGAGTCCAGGTGCCCTGTGTGGTTTTGGGC	0.00675097	0	1	(0,ACTGCTGGAGTCCAGGTGCCCTGTGTGGTTTTGGGC,36,1116,1116)
502965	chr3	195864440	195865808	A0A5F9ZHD0	intron	1374	1870	65	AAATCAGTAAGAACCACCCGAGACAGTGACAGACAGGTGACACGGAGTGCCTGCGTCCCAGGTGC	0.0504845	0.06	1	(0,AAATCAGTAAGAACCACCCGAGACAGTGACAGACAGGTGACACGGAGTGCCTGCGTCCCAGGTGC,65,1870,1870)
502976	chr3	195874482	195875504	A0A5F9ZHD0	intron	575	1112	44	AAGAAGCTCCCCTCGGGATGGCGCCCACGCACGCTCCGAGGCAC	0.0381439	0.03	1	(0,AAGAAGCTCCCCTCGGGATGGCGCCCACGCACGCTCCGAGGCAC,44,1112,1112)
502977	chr3	195880354	195881840	A0A5F9ZHJ2	intron	1437	2459	51	AATGCCCCTTGGAGAGGACACAGCATCTATCCCTGTAACACCCCCCCCAGC	0.069243	0.06	1	(0,AATGCCCCTTGGAGAGGACACAGCATCTATCCCTGTAACACCCCCCCCAGC,51,2459,2459)
503139	chr3	196098836	196100211	NA	NA	1466	1586	30	AAGTGCTGGGCGTTGAAGGGGAGGGAAGGG	0.0630695	0.06	1	(0,AAGTGCTGGGCGTTGAAGGGGAGGGAAGGG,30,1586,1586)
503142	chr3	196103383	196103765	NA	NA	243	4355	35	AATACCATTCCCCAGTACAGAGGACCCTGGTTTCT	0.0773251	0.07	1	(0,AATACCATTCCCCAGTACAGAGGACCCTGGTTTCT,35,4355,4355)
503196	chr3	196164562	196165351	NA	NA	911	1325	2	TG	0.250318	0.26	1	(0,TG,2,1325,1325)
503270	chr3	196249758	196251390	ENSG00000228028	exon	1659	2430	27	ATACACTATGCTGAGGCTGAGGACCAG	0.0896617	0.08	1	(0,ATACACTATGCTGAGGCTGAGGACCAG,27,2430,2430)
503345	chr3	196334781	196335549	NR_037950	intron	771	1721	35	ACTGGGAGGGTGGGGGTAGGAGAGGGGAGGGGTGC	0.100806	0.11	1	(0,ACTGGGAGGGTGGGGGTAGGAGAGGGGAGGGGTGC,35,1721,1721)
503382	chr3	196378733	196379300	UBXN7	intron	568	749	36	ATTTTAGCCAGCTTCTTTCCATGTTGGTTTTGGGGG	0.0230943	0.02	1	(0,ATTTTAGCCAGCTTCTTTCCATGTTGGTTTTGGGGG,36,749,749)
503476	chr3	196511033	196512327	SMCO1	intron	1295	1702	37	AAACCTGCCTGGGCCACCTAGATTGTCCTTATGAGGG	0.0613993	0.05	1	(0,AAACCTGCCTGGGCCACCTAGATTGTCCTTATGAGGG,37,1702,1702)
503500	chr3	196543101	196543605	NA	NA	504	772	39	ACTTCCCAGACGGGGGGCGGCCGGGCAGAGGCGCTCCTC	0.15637	0.19	1	(0,ACTTCCCAGACGGGGGGCGGCCGGGCAGAGGCGCTCCTC,39,772,772)
503573	chr3	196634526	196634887	NA	NA	399	689	15	AAGTGGGGGCTGGAG	0.139034	0.07	2	(0,AAGTGGGGGCTGGAG,15,589,589)(1,AAGTGGAGGCTGGAG,15,60,60)(2,AGAACTGGGGGCTGG,15,40,40)
503614	chr3	196694444	196695631	PIGX	intron	1213	1340	4	ACCC	0.0909653	0.1	2	(0,ACCC,4,721,721)(1,AC,2,619,619)
503621	chr3	196703304	196703703	PIGX	intron	498	994	33	AATTCCCATCCCCAGCCCCAGGCAGCCATAATC	0.0296346	0.02	1	(0,AATTCCCATCCCCAGCCCCAGGCAGCCATAATC,33,994,994)
503855	chr3	197000592	197000913	ENST00000469783.1	intron	275	416	47	AAGCACTGTGCTGAGTGTTTTGTGTCTTAGACTCTATGCCGTGTGCC	0.0216532	0.01	1	(0,AAGCACTGTGCTGAGTGTTTTGTGTCTTAGACTCTATGCCGTGTGCC,47,416,416)
503878	chr3	197032453	197035076	NA	NA	2337	4254	60	ATGTTACACTCTTGCTGACTGGTTGGGGTGTGAGCACCTGCAGTAGTGTGATGTCAGAGG	0.0509231	0.06	1	(0,ATGTTACACTCTTGCTGACTGGTTGGGGTGTGAGCACCTGCAGTAGTGTGATGTCAGAGG,60,4254,4254)
504264	chr3	197581541	197582102	NA	NA	596	1052	35	ATCTACGCCCATCTTTCCTGGGGACAGCCACTCCT	0.035	0.04	1	(0,ATCTACGCCCATCTTTCCTGGGGACAGCCACTCCT,35,1052,1052)
504345	chr3	197677661	197680600	RUBCN	intron	2940	3390	34	AACTGACAACTGGCTTCAGACTGTCCTACGCTCT	0.120113	0.11	1	(0,AACTGACAACTGGCTTCAGACTGTCCTACGCTCT,34,3390,3390)
504446	chr3	197827012	197827472	LRCH3	3UTR	461	668	23	AAACCATAGTGGAAGCATCAGGT	0.040632	0.03	1	(0,AAACCATAGTGGAAGCATCAGGT,23,668,668)
504470	chr3	197869116	197870079	LRCH3	intron	964	1204	30	AAAGCGATGCACTGTACCTGCAGGAGGTAG	0.0502809	0.04	1	(0,AAAGCGATGCACTGTACCTGCAGGAGGTAG,30,1204,1204)
504475	chr3	197876801	197877593	LRCH3	intron	793	2269	36	AACTCACCGCACCCATGGCAGTGATTCTCTTTACCC	0.0159108	0.02	1	(0,AACTCACCGCACCCATGGCAGTGATTCTCTTTACCC,36,2269,2269)
504508	chr3	197921009	197922069	IQCG	intron	1061	1173	56	AACTCCGGGGATTTAACCTGGTTTCATCTTGGTCGACCCGACTACTGGTTTTCAGT	0.0429423	0.05	1	(0,AACTCCGGGGATTTAACCTGGTTTCATCTTGGTCGACCCGACTACTGGTTTTCAGT,56,1173,1173)
504563	chr3	198012514	198015768	LMLN	intron	3255	5460	37	AACTAGTCTGACTTCTCTCCACCCTTCAGAGCCCCCT	0.0405906	0.05	1	(0,AACTAGTCTGACTTCTCTCCACCCTTCAGAGCCCCCT,37,5460,5460)
504583	chr3	198040496	198040998	LMLN	3UTR	503	641	46	AACCACAACCCTCGGACAGACTCCTCCTATTCCTCCATGGCATTGT	0.0215242	0.01	1	(0,AACCACAACCCTCGGACAGACTCCTCCTATTCCTCCATGGCATTGT,46,641,641)
504902	chr4	270452	272384	A0A087WTY0	3UTR	1932	2272	84	AAAGGCTTTGCCACATTCTTCACATGTGTAGGGTTTCTCTCCAGTATGAATTCTCTTATGTTCATTCAGGGTTGTGGACCATCC	0.165038	0.19	1	(0,AAAGGCTTTGCCACATTCTTCACATGTGTAGGGTTTCTCTCCAGTATGAATTCTCTTATGTTCATTCAGGGTTGTGGACCATCC,84,2272,2272)
504963	chr4	372958	373559	ZNF141	exon	602	2028	2	AC	0.403024	0.41	1	(0,AC,2,2007,2007)(1,GT,2,21,21)
505003	chr4	441428	444222	ZNF721	3UTR	2796	3719	84	AAAGGCTTTGCCACATTCTTTACATTTGTAGGGTTTCTCTCCAGTATGAATTTTCTTATATTCATTCAGGTTTGTGGACCATCC	0.190377	0.19	1	(0,AAAGGCTTTGCCACATTCTTTACATTTGTAGGGTTTCTCTCCAGTATGAATTTTCTTATATTCATTCAGGTTTGTGGACCATCC,84,3719,3719)
505058	chr4	541667	542072	NA	NA	406	560	2	AT	0.216815	0.21	1	(0,AT,2,560,560)
505065	chr4	550361	551024	NA	NA	665	958	40	ATGGCGGCCGGGCAGAGACGCTCCTCACTTCCCAGATGGG	0.150131	0.16	1	(0,ATGGCGGCCGGGCAGAGACGCTCCTCACTTCCCAGATGGG,40,958,958)
505067	chr4	555024	555687	NA	NA	3340	4439	44	ATATCCACCCGCCATCTCCATCCCATCTACACACATCCACCCAC	0.0705664	0.06	1	(0,ATATCCACCCGCCATCTCCATCCCATCTACACACATCCACCCAC,44,4439,4439)
505073	chr4	562136	565983	NA	NA	3848	6543	18	AACCCTGAGTTGGTATGG	0.0896567	0.07	3	(0,AACCCTGAGTTGGTATGG,18,4087,3989)(1,AGCCCTGAGTTGGTATGG,18,1582,1361)(2,AGTCCTGAGTTGGTATGG,18,874,565)
505075	chr4	566538	567067	NA	NA	3768	5225	14	ACCCCCTGCATCCC	0.0882533	0.08	1	(0,ACCCCCTGCATCCC,14,5095,5095)(1,ACCCCTTCATCCC,13,130,91)
505137	chr4	634870	635607	PDE6B	intron	737	1109	42	ACCTCCTTACCTGCCTGCCCGCGTGTTCTGTGCTGCGCGTCC	0.130446	0.13	1	(0,ACCTCCTTACCTGCCTGCCCGCGTGTTCTGTGCTGCGCGTCC,42,1109,1109)
505149	chr4	651007	651307	PDE6B	intron	301	501	50	AACAGCAGTGGGGCCGTCACAGGCGGGGCAGGGGCTGAGGCGGCGATGTC	0.0493702	0.04	1	(0,AACAGCAGTGGGGCCGTCACAGGCGGGGCAGGGGCTGAGGCGGCGATGTC,50,501,501)
505155	chr4	657495	658471	PDE6B	intron	976	1262	46	ACCCAGGGGTCACGGCTGTGCGGTGGGGGCAGGTCGTCCAGGGGTC	0.172222	0.2	1	(0,ACCCAGGGGTCACGGCTGTGCGGTGGGGGCAGGTCGTCCAGGGGTC,46,1262,1262)
505176	chr4	681596	681807	MYL5	intron	191	421	20	AGCGCCGCCCCGCCCCCTCC	0.0776613	0.17	2	(0,AGCGCCGCCCCGCCCCCTCC,20,365,301)(1,CCG,3,56,56)
505202	chr4	706104	707302	PCGF3	intron	1200	1408	33	AAGACCCCAGCCCAGGCAGGACCCAGGGAGGGC	0.183269	0.19	1	(0,AAGACCCCAGCCCAGGCAGGACCCAGGGAGGGC,33,1408,1408)
505203	chr4	707450	708146	PCGF3	intron	697	3014	36	ACAGCCCTGTTTTCCCCTGGGGGCCGGGACCCTGGG	0.0540119	0.06	1	(0,ACAGCCCTGTTTTCCCCTGGGGGCCGGGACCCTGGG,36,3014,3014)
505207	chr4	714895	717385	PCGF3	intron	2491	4061	43	AACTGGGCGTCGGTGCTGGGACCCTGTAGACACTGAGTGTGAG	0.0504615	0.06	1	(0,AACTGGGCGTCGGTGCTGGGACCCTGTAGACACTGAGTGTGAG,43,4061,4061)
505211	chr4	720581	720751	PCGF3	intron	173	443	4	CGTG	0.35122	0.33	1	(0,CGTG,4,443,443)
505217	chr4	725502	725765	PCGF3	intron	303	684	42	AGGGCTGCTGTGGGCTCTGCGCTGTGGCTGTGTGGGCTGCCG	0.0323408	0.02	1	(0,AGGGCTGCTGTGGGCTCTGCGCTGTGGCTGTGTGGGCTGCCG,42,684,684)
505223	chr4	731509	732392	PCGF3	intron	884	1184	49	AGGGCGGGGCTCCCCTCCCCTCGTGGGTGGGCGTGGTCCTCAGGGGCGT	0.09538	0.05	1	(0,AGGGCGGGGCTCCCCTCCCCTCGTGGGTGGGCGTGGTCCTCAGGGGCGT,49,1079,1079)(1,CCCTT,5,105,105)
505230	chr4	744683	747719	PCGF3	3UTR	1168	3696	57	AGTGTTAGTGCTCGCCGTGGAGGCGTGAGCAGGTGGGCGGGGCCCGGGGGTCGCTGC	0.0175394	0.01	1	(0,AGTGTTAGTGCTCGCCGTGGAGGCGTGAGCAGGTGGGCGGGGCCCGGGGGTCGCTGC,57,3696,3696)
505233	chr4	758302	760001	Q3KNV8	intron	1920	2896	53	ACTCCGGGTCTTTCTCCCCGCGCGGCCCCTCTCCCGAGTTCTTCTCCTTCCGG	0.0453659	0.05	1	(0,ACTCCGGGTCTTTCTCCCCGCGCGGCCCCTCTCCCGAGTTCTTCTCCTTCCGG,53,2896,2896)
505279	chr4	826205	826509	NA	NA	257	474	2	GG	0.27375	0.27	1	(0,GG,2,474,474)
505283	chr4	831732	832234	NA	NA	511	723	71	AATGACTGGATGTCACCCAGGCCCGTCACAGGTGAGGGGAGCACGGCCGGTGGGGGATCAAGCCAGCCCTG	0.0551953	0.04	1	(0,AATGACTGGATGTCACCCAGGCCCGTCACAGGTGAGGGGAGCACGGCCGGTGGGGGATCAAGCCAGCCCTG,71,723,723)
505308	chr4	868901	870226	G	exon	1325	1459	2	AC	0.178473	0.21	1	(0,AC,2,1379,1379)(1,ATGC,4,80,80)
505335	chr4	904069	904687	GAK	3UTR	619	1349	90	AACCGAGCGGGACCCGCACACAGAGGCCTTGGCAGCCGCGTGTGGAGGGAGCCACTACCTTGAGGTCCCTGTGGATGATGGGCGGCTCCT	0.10532	0.12	1	(0,AACCGAGCGGGACCCGCACACAGAGGCCTTGGCAGCCGCGTGTGGAGGGAGCCACTACCTTGAGGTCCCTGTGGATGATGGGCGGCTCCT,90,1349,1349)
505352	chr4	918733	919422	GAK	intron	613	730	43	AAAGACAGAAGGCTCCAAAGGCCTCAGCGCCCCATGACCTTAG	0.0500562	0.07	1	(0,AAAGACAGAAGGCTCCAAAGGCCTCAGCGCCCCATGACCTTAG,43,730,730)
505360	chr4	926806	927802	GAK	intron	1220	2032	37	ACTGCCCCGCACCCCTCCCCGCTCACCTGCAGTCCGC	0.0743625	0.06	1	(0,ACTGCCCCGCACCCCTCCCCGCTCACCTGCAGTCCGC,37,2032,2032)
505467	chr4	1045969	1046906	NA	NA	2056	2823	11	AGCCCTTCCCG	0.0548967	0.06	2	(0,AGCCCTTCCCG,11,1894,1850)(1,AGCCCTCCCCG,11,841,768)(2,AGCCCTTCCCC,11,88,64)
505469	chr4	1053483	1055486	NA	NA	1522	2078	20	ACAGTCAGCTCCCGGAGGGG	0.10166	0.11	1	(0,ACAGTCAGCTCCCGGAGGGG,20,2078,2078)
505492	chr4	1095051	1096762	RNF212	exon	1653	1831	59	AACCAAGCACACCCCCCACAGCTCCATGGTCTCGGGATAGCGCACCTGGCTCATCACAG	0.0402444	0.04	1	(0,AACCAAGCACACCCCCCACAGCTCCATGGTCTCGGGATAGCGCACCTGGCTCATCACAG,59,1831,1831)
505518	chr4	1144074	1148111	NA	NA	4038	5459	45	AAATGGCACCGACGGGGAGAGCTTAGAACGCCGTGGATATCATGG	0.0902734	0.1	1	(0,AAATGGCACCGACGGGGAGAGCTTAGAACGCCGTGGATATCATGG,45,5459,5459)
505546	chr4	1193605	1193963	SPON2	intron	545	1130	23	AAGGACGTGGGGGGTGGCGTGGG	0.127742	0.1	1	(0,AAGGACGTGGGGGGTGGCGTGGG,23,1130,1130)
505547	chr4	1194819	1195132	SPON2	5UTR	460	647	21	AACCCCGCAGCCGGCGGCTCC	0.0809109	0.07	1	(0,AACCCCGCAGCCGGCGGCTCC,21,647,647)
505574	chr4	1236521	1238047	CTBP1	3UTR	1530	1765	35	AAACCCCGTGTCCACCTCCTGATGGGGCTCAGGGC	0.0802852	0.09	1	(0,AAACCCCGTGTCCACCTCCTGATGGGGCTCAGGGC,35,1765,1765)
505576	chr4	1240111	1240680	Q13363	intron	515	1422	55	AACCGCGTGGGGGACTCCCGGGTGCTGGGTGAGTGGGAACCGGGTCCCTCGTCGG	0.0368679	0.04	1	(0,AACCGCGTGGGGGACTCCCGGGTGCTGGGTGAGTGGGAACCGGGTCCCTCGTCGG,55,1422,1422)
505601	chr4	1272060	1274513	CTBP1-DT	intron	2454	2699	49	ATTAGGTTTCATTGGGTTTTGCTGTTGGGTGGGGGTTCTGGATGTGTCT	0.0635878	0.06	1	(0,ATTAGGTTTCATTGGGTTTTGCTGTTGGGTGGGGGTTCTGGATGTGTCT,49,2699,2699)
505602	chr4	1278811	1279291	CTBP1-DT	intron	481	735	26	TCTGCGTCCTCGCTCCTCCCTGGTCC	0.0177947	0.01	1	(0,TCTGCGTCCTCGCTCCTCCCTGGTCC,26,735,735)
505606	chr4	1282663	1283811	CTBP1-DT	intron	1149	1299	51	AACCGTGGGAACGGTGGGTGGGCGTGTACATTAGTGACGGCTGTACCGGTT	0.139057	0.15	1	(0,AACCGTGGGAACGGTGGGTGGGCGTGTACATTAGTGACGGCTGTACCGGTT,51,1299,1299)
505612	chr4	1295627	1295842	MAEA	intron	342	902	20	ACCCCCTCACCCGCGCCTGT	0.151429	0.2	1	(0,ACCCCCTCACCCGCGCCTGT,20,825,825)(1,ACCTGC,6,77,77)
505626	chr4	1316909	1317423	MAEA	intron	589	1847	37	ACACTCCAGACTCACCCGCAGGCCCACCCCAGGCCCC	0.112096	0.09	1	(0,ACACTCCAGACTCACCCGCAGGCCCACCCCAGGCCCC,37,1847,1847)
505634	chr4	1330311	1330347	MAEA	exon	45	153	2	TC	0.0551136	0.09	2	(0,TC,2,132,132)(1,GT,2,21,21)
505664	chr4	1372670	1372920	UVSSA	intron	274	1423	23	ACTCACCTCCCGCGTCTCAGGGC	0.145235	0.14	1	(0,ACTCACCTCCCGCGTCTCAGGGC,23,1423,1423)
505682	chr4	1394531	1395705	Q8N1N5	exon	1176	1487	31	ATGTGGAGTGCCCGCCTGCTCACACGTGCCC	0.0621073	0.09	1	(0,ATGTGGAGTGCCCGCCTGCTCACACGTGCCC,31,1487,1487)
505683	chr4	1397438	1398665	NA	NA	1363	4558	45	ATCAGGTTGGATGCCGGGTGTTTTCGGGCATCTGGATGTGGGTAG	0.0277823	0.03	1	(0,ATCAGGTTGGATGCCGGGTGTTTTCGGGCATCTGGATGTGGGTAG,45,4558,4558)
505705	chr4	1414229	1414747	NA	NA	519	768	31	AGGTGGGTCGGGGTGGGCGCGTGTCCGCGGG	0.10245	0.1	1	(0,AGGTGGGTCGGGGTGGGCGCGTGTCCGCGGG,31,768,768)
505715	chr4	1426012	1427008	NA	NA	996	3695	50	AATTCCTATCATCAGTTACAGGGGTGAGCCACCGCCCCGGCCTCCTCTTC	0.0403435	0.04	1	(0,AATTCCTATCATCAGTTACAGGGGTGAGCCACCGCCCCGGCCTCCTCTTC,50,3695,3695)
505734	chr4	1461373	1461543	NA	NA	171	316	20	AACAGAGAGGGTGAACAGGG	0.148778	0.13	1	(0,AACAGAGAGGGTGAACAGGG,20,316,316)
505746	chr4	1472950	1473099	NA	NA	452	560	4	CCTG	0.418769	0.42	1	(0,CCTG,4,560,560)
505779	chr4	1520629	1521252	NA	NA	750	1118	41	ACGCCTCTCCCCCCTCCAGCCCCTCCGAGGCCGCCCCGGGG	0.042037	0.05	1	(0,ACGCCTCTCCCCCCTCCAGCCCCTCCGAGGCCGCCCCGGGG,41,1118,1118)
505786	chr4	1531126	1531383	NA	NA	260	660	29	ATTTTGGAGGTCCCCTCTCTTGGTGTGTC	0.0255075	0.03	1	(0,ATTTTGGAGGTCCCCTCTCTTGGTGTGTC,29,660,660)
505792	chr4	1537182	1537204	NA	NA	23	177	2	AC	0.093365	0.32	1	(0,AC,2,177,177)
505796	chr4	1551607	1552345	NA	NA	739	1066	35	AAGACACCCCCAGACAGAGGGTCCCAGACTCACCT	0.0820865	0.08	1	(0,AAGACACCCCCAGACAGAGGGTCCCAGACTCACCT,35,1066,1066)
505801	chr4	1555754	1556270	NA	NA	484	907	38	AACAGTGACCACGAGGAGGGAAGCCTCCGCGTCCACAG	0.0708779	0.06	1	(0,AACAGTGACCACGAGGAGGGAAGCCTCCGCGTCCACAG,38,907,907)
505811	chr4	1568596	1568819	NA	NA	274	733	25	ACCCACCCCACCCGCGCCGCCTCCC	0.151408	0.07	1	(0,ACCCACCCCACCCGCGCCGCCTCCC,25,733,733)
505818	chr4	1573322	1574035	NA	NA	715	851	18	ACCCTCAGCTCCTCCCTC	0.166343	0.15	2	(0,ACCCTCAGCTCCTCCCTC,18,635,585)(1,ATCCTCAGCTCCCCCTC,17,142,127)(2,CTT,3,74,74)
505821	chr4	1578734	1578942	ENST00000466692.1	intron	192	412	18	AAGAGGGGGAGGGGAGAG	0.0616667	0.05	1	(0,AAGAGGGGGAGGGGAGAG,18,412,412)
505953	chr4	1761325	1761618	NA	NA	654	1195	9	ATCGGCCCC	0.212577	0.35	1	(0,ATCGGCCCC,9,1147,1147)(1,CG,2,48,48)
506005	chr4	1827859	1829421	LETM1	intron	1565	1738	51	ACCTCCCTCCCGGACGGGGCGGCTGGCCGGGCAGGGGGGCTGACCCCCCCC	0.199842	0.2	1	(0,ACCTCCCTCCCGGACGGGGCGGCTGGCCGGGCAGGGGGGCTGACCCCCCCC,51,1738,1738)
506416	chr4	2334708	2334867	Q9HCC9	intron	79	312	14	CCCCCCTTCCCCCT	0.176475	0.11	1	(0,CCCCCCTTCCCCCT,14,312,312)
506483	chr4	2430041	2430610	CFAP99	intron	443	696	63	AAAATTACGCAATACGTAAACCAAACGGCAGACTCCGGACAGCGGACTGCGGTGAAATGCCAG	0.0207843	0.02	1	(0,AAAATTACGCAATACGTAAACCAAACGGCAGACTCCGGACAGCGGACTGCGGTGAAATGCCAG,63,696,696)
506487	chr4	2435808	2436008	CFAP99	intron	285	387	28	ACTCAGGAGGCCGAGGTGGGGAGCAGCT	0.0171053	0.04	1	(0,ACTCAGGAGGCCGAGGTGGGGAGCAGCT,28,387,387)
506726	chr4	2755718	2755938	TNIP2	intron	222	371	25	AACCCCCAGGACCCGGTGCCCCCTC	0.14452	0.15	1	(0,AACCCCCAGGACCCGGTGCCCCCTC,25,371,371)
506754	chr4	2808743	2809439	SH3BP2	intron	409	997	49	ACCTTCCCCCAGGCTCTGTGCCCACCCACCCTCCTAGGGCTCAGTGCCC	0.0684398	0.06	1	(0,ACCTTCCCCCAGGCTCTGTGCCCACCCACCCTCCTAGGGCTCAGTGCCC,49,997,997)
506826	chr4	2934773	2934785	MFSD10	5UTR	15	375	2	AC	0.189868	0.34	2	(0,AC,2,286,286)(1,CG,2,89,89)
506840	chr4	2954977	2955604	NOP14-AS1	intron	641	838	29	ACCTGCACGCCACGGCGCCCCCTCTAGTC	0.0604682	0.06	1	(0,ACCTGCACGCCACGGCGCCCCCTCTAGTC,29,838,838)
506844	chr4	2960641	2961279	NOP14-AS1	intron	864	1796	3	ATT	0.188232	0.21	1	(0,ATT,3,1796,1796)
506962	chr4	3094436	3095140	P42858	intron	705	885	39	ACTTCCCAGACGGGGGGCGGCCGGGCAGAGGTGCTCCTC	0.185167	0.2	1	(0,ACTTCCCAGACGGGGGGCGGCCGGGCAGAGGTGCTCCTC,39,885,885)
507088	chr4	3293611	3294029	RGS12	intron	530	672	32	ACAGAGAGGGGGCCCAGAGCCGTGGAGTGTAG	0.214833	0.22	1	(0,ACAGAGAGGGGGCCCAGAGCCGTGGAGTGTAG,32,672,672)
507102	chr4	3308975	3310361	RGS12	intron	1706	2447	53	AATGGCAGGTGTCCGCTGAGGGGAACCGTGCAGGGGAGGAGCTGGGACTCGGG	0.0992453	0.1	1	(0,AATGGCAGGTGTCCGCTGAGGGGAACCGTGCAGGGGAGGAGCTGGGACTCGGG,53,2447,2447)
507128	chr4	3341162	3341918	RGS12	intron	945	2028	3	GGT	0.200283	0.3	2	(0,GGT,3,1287,1287)(1,AGGG,4,741,729)
507140	chr4	3375231	3375777	RGS12	intron	535	773	13	ATCTCCAGCCCTC	0.0406439	0.04	1	(0,ATCTCCAGCCCTC,13,773,773)
507163	chr4	3412945	3413220	RGS12	exon	282	425	35	ACACTGCTCGCGTCAGGAGGGACGGGGGCGCCCCC	0.03223	0.04	1	(0,ACACTGCTCGCGTCAGGAGGGACGGGGGCGCCCCC,35,425,425)
507175	chr4	3425554	3426362	RGS12	exon	914	1021	53	ATAGGGGAGAGGGCGAGTGGGGCCAGTGCAGGGGAGGGGGCTGTGGGGTTGGC	0.106333	0.13	1	(0,ATAGGGGAGAGGGCGAGTGGGGCCAGTGCAGGGGAGGGGGCTGTGGGGTTGGC,53,1021,1021)
507207	chr4	3476031	3476338	DOK7	intron	308	1132	26	ATGCCCTCTCACCCCGCCCGCCCGTG	0.173058	0.14	1	(0,ATGCCCTCTCACCCCGCCCGCCCGTG,26,1132,1132)
507219	chr4	3489890	3491572	DOK7	intron	1741	1851	27	ATTCATTCCTTCCTTCTCCCCCTGCTC	0.176425	0.18	1	(0,ATTCATTCCTTCCTTCTCCCCCTGCTC,27,1851,1851)
507229	chr4	3509185	3509899	LRPAP1	3UTR	935	1320	55	AACGCGTGGACACCGGAGACTGTTGAGACGCCGACTGGAGTCACACACGGCAGTC	0.0237548	0.02	1	(0,AACGCGTGGACACCGGAGACTGTTGAGACGCCGACTGGAGTCACACACGGCAGTC,55,1320,1320)
507239	chr4	3522478	3522758	LRPAP1	intron	248	388	34	ACACCCCCTGCCTGGGGAGGACGGACGCCGCCCC	0.0900933	0.12	1	(0,ACACCCCCTGCCTGGGGAGGACGGACGCCGCCCC,34,388,388)
507364	chr4	3678045	3678902	NA	NA	858	970	7	AGGAGTG	0.158583	0.15	1	(0,AGGAGTG,7,970,970)
507406	chr4	3725988	3726575	NA	NA	687	1489	2	AG	0.209587	0.22	1	(0,AG,2,1489,1489)
507485	chr4	3814735	3815919	NA	NA	1819	2949	5	ACTAT	0.248234	0.26	1	(0,ACTAT,5,2949,2949)
507492	chr4	3825938	3826375	NA	NA	414	664	26	AACCCCTGCACAGGAGGCCCCGTTAC	0.134103	0.11	1	(0,AACCCCTGCACAGGAGGCCCCGTTAC,26,664,664)
507530	chr4	3858619	3859740	NA	NA	1101	1252	65	AAGCACTGGGGCTCAGTCTTGAGGGATACATCCACCTGGCGCCTGCTGTATACTAGGCACAGGCT	0.153321	0.15	1	(0,AAGCACTGGGGCTCAGTCTTGAGGGATACATCCACCTGGCGCCTGCTGTATACTAGGCACAGGCT,65,1252,1252)
508148	chr4	4702816	4702947	STX18-AS1	intron	128	228	4	AAGG	0.0179487	0.01	2	(0,AAGG,4,148,148)(1,AGGG,4,80,80)
508344	chr4	4965944	4966100	NA	NA	156	258	2	AT	0.256255	0.26	1	(0,AT,2,258,258)
508427	chr4	5064194	5064887	STK32B	intron	600	1066	2	AT	0.159568	0.18	1	(0,AT,2,1066,1066)
508454	chr4	5100312	5100937	STK32B	intron	596	851	4	TTCC	0.136236	0.13	3	(0,TTCC,4,594,594)(1,CTTT,4,122,122)(2,CCT,3,76,76)(3,CTT,3,31,31)(4,CCCT,4,28,28)
508497	chr4	5159454	5159808	STK32B	intron	354	455	2	AT	0.20113	0.2	1	(0,AT,2,455,455)
508752	chr4	5528172	5528210	NA	NA	39	346	3	GTT	0.180363	0.27	1	(0,GTT,3,317,317)(1,ATG,3,29,29)
508906	chr4	5706294	5706505	A0A0C4DGE7	intron	2442	3814	4	ATAG	0.0781225	0.08	1	(0,ATAG,4,3435,3435)(1,ACATAGAT,8,379,379)
508942	chr4	5748454	5748814	EVC	intron	282	395	4	ATCC	0.0948134	0.08	1	(0,ATCC,4,362,362)(1,ACCC,4,33,33)
508970	chr4	5808114	5808198	EVC	intron	86	207	4	TCCC	0.105187	0.12	1	(0,TCCC,4,207,207)
508973	chr4	5811606	5812652	EVC	3UTR	1047	1800	58	AAACTTCCAGACCAGCCCCTCACACCACAGCCAGGAGAGGCCTTTCCCACCTGGAGAG	0.0717844	0.07	1	(0,AAACTTCCAGACCAGCCCCTCACACCACAGCCAGGAGAGGCCTTTCCCACCTGGAGAG,58,1800,1800)
509119	chr4	6003411	6004874	E9PNW5	intron	3306	3425	6	ATGGTG	0.197173	0.21	1	(0,ATGGTG,6,3425,3425)
509388	chr4	6353252	6353960	PPP2R2C	intron	679	812	2	AC	0.389264	0.33	1	(0,AC,2,812,812)
509515	chr4	6511226	6512712	PPP2R2C	intron	2793	4026	3	TGG	0.12228	0.12	1	(0,TGG,3,3765,3765)(1,ATGGTG,6,261,261)
509573	chr4	6578916	6579798	MAN2B2	intron	1238	2522	3	ACC	0.0762934	0.03	2	(0,ACC,3,1723,1723)(1,ACCATC,6,799,790)
509707	chr4	6761975	6762114	NA	NA	141	270	3	AGG	0.265981	0.24	1	(0,AGG,3,270,270)
509811	chr4	6879794	6880407	KIAA0232	intron	676	1164	61	AAACTCCCTTCCCAACACACAGGTCTGCAGTGTCCCCTCACCATCTGTACTGTGTCACTGC	0.0357045	0.03	1	(0,AAACTCCCTTCCCAACACACAGGTCTGCAGTGTCCCCTCACCATCTGTACTGTGTCACTGC,61,1164,1164)
509874	chr4	6977527	6978239	TBC1D14	intron	633	794	40	AAGTGAGGAGCGTCTCTGCCCGGCCGCCACCCCGTCTGGG	0.162472	0.14	1	(0,AAGTGAGGAGCGTCTCTGCCCGGCCGCCACCCCGTCTGGG,40,794,794)
509923	chr4	7076156	7076438	NA	NA	321	523	2	AC	0.493731	0.39	2	(0,AC,2,302,301)(1,GT,2,221,221)
509951	chr4	7115573	7115757	NA	NA	187	431	5	AGGTG	0.152954	0.18	1	(0,AGGTG,5,431,431)
510049	chr4	7229719	7230922	SORCS2	intron	1204	1346	65	AAGATGGTCAAGTCTTCGAGTCTCTGGGCAGGAGCAGTGTCATGTGCTCATGTATGAAGGAGATG	0.0624721	0.06	1	(0,AAGATGGTCAAGTCTTCGAGTCTCTGGGCAGGAGCAGTGTCATGTGCTCATGTATGAAGGAGATG,65,1346,1346)
510232	chr4	7448378	7449391	SORCS2	intron	1470	2514	4	TCCC	0.125074	0.11	2	(0,TCCC,4,2164,2164)(1,CCTT,4,350,350)
510235	chr4	7452788	7455912	SORCS2	intron	2993	3125	2	GT	0.361108	0.32	2	(0,GT,2,2647,2647)(1,CTG,3,478,478)
510255	chr4	7481849	7482877	SORCS2	intron	755	1029	39	ATCCCCACTGCGGACACCCCTGACGCTGTTCAGACCTGT	0.0635556	0.05	1	(0,ATCCCCACTGCGGACACCCCTGACGCTGTTCAGACCTGT,39,1029,1029)
510295	chr4	7522597	7523136	SORCS2	intron	296	519	4	TCCC	0.192681	0.17	2	(0,TCCC,4,367,367)(1,CCTT,4,152,152)
510326	chr4	7561395	7561711	SORCS2	intron	325	632	16	ATCCATCTATCTACCC	0.156988	0.18	2	(0,ATCCATCTATCTACCC,16,317,317)(1,ATCCATCT,8,315,315)
510456	chr4	7705996	7706848	SORCS2	intron	888	1309	27	ATGAGGCTGGGCTCTGTCTGGGCAGGG	0.0830926	0.08	1	(0,ATGAGGCTGGGCTCTGTCTGGGCAGGG,27,1309,1309)
510474	chr4	7724079	7725076	SORCS2	intron	1320	2437	3	TGG	0.173607	0.15	3	(0,TGG,3,1844,1844)(1,ATGGTG,6,311,311)(2,ATGG,4,282,275)
510532	chr4	7834855	7835903	Q8N556	intron	1468	6089	42	AATGGACTGCGGGCTGCCTTAAGGTTACCTGGGTGGCTCTTG	0.029684	0.03	1	(0,AATGGACTGCGGGCTGCCTTAAGGTTACCTGGGTGGCTCTTG,42,6089,6089)
510563	chr4	7863942	7864167	Q8N556	intron	1329	5782	24	AACTTCCCATCACAACCCATTCCC	0.0494064	0.07	1	(0,AACTTCCCATCACAACCCATTCCC,24,5782,5782)
510593	chr4	7918138	7919163	AFAP1	intron	1234	1359	42	AAACAGGGCTGCCGGATGAGACACTCGGCCCAGGTCACCAGG	0.0712082	0.06	1	(0,AAACAGGGCTGCCGGATGAGACACTCGGCCCAGGTCACCAGG,42,1359,1359)
510743	chr4	8091270	8092013	ABLIM2	intron	743	905	2	AT	0.206083	0.2	1	(0,AT,2,905,905)
510773	chr4	8131612	8132046	ABLIM2	intron	392	537	22	ATCCCCGAGCACAGCAGCCCGC	0.0872948	0.08	1	(0,ATCCCCGAGCACAGCAGCCCGC,22,537,537)
510825	chr4	8210992	8211552	SH3TC1	intron	613	1085	33	TTTCTCCCCTCTCCCTCCCTCTCCCCCTCCCGG	0.162647	0.16	1	(0,TTTCTCCCCTCTCCCTCCCTCTCCCCCTCCCGG,33,1085,1085)
510926	chr4	8356564	8357203	ENSG00000251615	exon	664	1022	51	AAAGTGTGCAGAATGGTGCACGCTAACATGATCCCAGCAGGTGAGAGGAAG	0.112015	0.09	1	(0,AAAGTGTGCAGAATGGTGCACGCTAACATGATCCCAGCAGGTGAGAGGAAG,51,1022,1022)
511221	chr4	8747029	8747045	ENSG00000250915	intron	17	281	2	AC	0.180406	0.36	1	(0,AC,2,281,281)
511229	chr4	8758698	8759582	NA	NA	794	910	2	AT	0.0451351	0.04	2	(0,AT,2,813,813)(1,ATTT,4,97,93)
511263	chr4	8817189	8817666	NA	NA	532	641	55	AAGCTCTTCCACCAGGTCTGCCCAGAGGCTCCGGCTTGCTGTTCCCCAGGCTCAG	0.0555114	0.07	1	(0,AAGCTCTTCCACCAGGTCTGCCCAGAGGCTCCGGCTTGCTGTTCCCCAGGCTCAG,55,641,641)
511315	chr4	8877237	8877306	NA	NA	71	333	5	AAGGG	0.141985	0.18	2	(0,AAGGG,5,253,253)(1,AG,2,80,80)
512049	chr4	9874752	9875417	SLC2A9	intron	670	2434	49	AAATGGCCATAGGTTAGCGTCTGTCTAAGATGGGATGCTGTGTCTTTAG	0.0411754	0.04	1	(0,AAATGGCCATAGGTTAGCGTCTGTCTAAGATGGGATGCTGTGTCTTTAG,49,2434,2434)
512247	chr4	10131503	10131725	NA	NA	222	384	23	ACTCTCCCCAGTGACTGACGTGG	0.0121933	0.01	1	(0,ACTCTCCCCAGTGACTGACGTGG,23,384,384)
512248	chr4	10134481	10135097	NA	NA	328	650	17	AAGTGATGTAGCATCCC	0.000674157	0	1	(0,AAGTGATGTAGCATCCC,17,650,650)
512251	chr4	10145433	10145732	NA	NA	254	415	23	AAATGCGTCCCGTGCACCTGACT	0.0340149	0.02	1	(0,AAATGCGTCCCGTGCACCTGACT,23,415,415)
512443	chr4	10537570	10537825	CLNK	intron	288	390	4	TTTC	0.10793	0.11	2	(0,TTTC,4,318,318)(1,CCTT,4,72,72)
512589	chr4	10699175	10699360	NA	NA	251	356	2	AC	0.222237	0.23	1	(0,AC,2,329,329)(1,CT,2,27,27)
512652	chr4	10766609	10766716	NA	NA	128	249	5	TTTTC	0.0834701	0.06	2	(0,TTTTC,5,218,218)(1,CTGTT,5,31,31)
513053	chr4	11277889	11279062	NA	NA	1174	1449	25	AATGCCTGCATCCAGGTGACCATTG	0.0705	0.07	1	(0,AATGCCTGCATCCAGGTGACCATTG,25,1449,1449)
513188	chr4	11445058	11445263	ENSG00000287778	intron	352	577	2	AT	0.132422	0.15	1	(0,AT,2,577,577)
513200	chr4	11454867	11455086	ENSG00000287778	intron	245	346	3	AAG	0.0547538	0.05	2	(0,AAG,3,303,303)(1,AAGGAG,6,43,43)
513208	chr4	11468422	11468639	NA	NA	124	230	2	AT	0.0801515	0.1	2	(0,AT,2,194,194)(1,CT,2,36,36)
513291	chr4	11565710	11565911	NA	NA	206	632	2	AT	0.10841	0.12	1	(0,AT,2,632,632)
513706	chr4	12107887	12109690	NA	NA	1743	2602	2	AT	0.212407	0.21	1	(0,AT,2,2602,2602)
513847	chr4	12283355	12285251	NA	NA	1897	4300	171	AAAAAGAGTGTTTCCAACCTGGTGAATCAAATAACAGGTTCCATTCTGTGAGATGAATCCACACATCACAAAGCATTTTCACAGATAGCTTGTTTCTAGTTTTTATCATGAGATATTCGGTTTTTCACTATAGGCCTCAATGGGCTCAGAAATGTCCCACGTAGATACTAC	0.186607	0.19	1	(0,AAAAAGAGTGTTTCCAACCTGGTGAATCAAATAACAGGTTCCATTCTGTGAGATGAATCCACACATCACAAAGCATTTTCACAGATAGCTTGTTTCTAGTTTTTATCATGAGATATTCGGTTTTTCACTATAGGCCTCAATGGGCTCAGAAATGTCCCACGTAGATACTAC,171,4300,4300)
513848	chr4	12287490	12290800	NA	NA	3650	5582	172	AAAAAGAGTGTTTCCAACCTGGTGAATCAAAACACAGGTTCCATTCTGTGAGATGAATCCACACATCACAAAGCATTTTCACAGATAGCTTGTTTCTAGTTTTTATCACGGGATATTCGATTTTTCACTATAGGCCTCAATGGGCTCAGAAATGTCCCTTCATAGATTCTAC	0.152333	0.16	1	(0,AAAAAGAGTGTTTCCAACCTGGTGAATCAAAACACAGGTTCCATTCTGTGAGATGAATCCACACATCACAAAGCATTTTCACAGATAGCTTGTTTCTAGTTTTTATCACGGGATATTCGATTTTTCACTATAGGCCTCAATGGGCTCAGAAATGTCCCTTCATAGATTCTAC,172,5582,5582)
513968	chr4	12430090	12430111	NA	NA	22	337	2	TC	0.114026	0.18	1	(0,TC,2,337,337)
514130	chr4	12648261	12649028	NA	NA	1059	2949	2	AT	0.173057	0.2	1	(0,AT,2,2949,2949)
514485	chr4	13061719	13062644	NA	NA	750	866	2	AT	0.188427	0.18	2	(0,AT,2,494,494)(1,ACAT,4,372,352)
514673	chr4	13307057	13307397	NA	NA	333	461	4	AAAG	0.0490947	0.06	2	(0,AAAG,4,365,365)(1,AAGG,4,96,96)
515446	chr4	14389398	14389741	ENSG00000287360	intron	370	480	2	AT	0.107921	0.14	1	(0,AT,2,480,480)
515761	chr4	14786774	14787083	NR_126435	intron	237	349	28	AATATATAATATTATCTAATAGATATCT	0.0486194	0.04	1	(0,AATATATAATATTATCTAATAGATATCT,28,349,349)
515800	chr4	14836364	14837490	NR_126435	intron	1080	1266	2	AT	0.200408	0.2	1	(0,AT,2,1266,1266)
515864	chr4	14914398	14914977	NR_038857	intron	882	1064	2	AT	0.166837	0.17	1	(0,AT,2,1064,1064)
516091	chr4	15212721	15212872	NR_125911	intron	78	186	2	AT	0.139648	0.17	1	(0,AT,2,186,186)
516497	chr4	15790583	15790907	CD38	intron	326	1113	40	ACCCCGTCTGGGAGGTGAGGAGCGTCTCTGCCCGGCCGCC	0.161465	0.21	2	(0,ACCCCGTCTGGGAGGTGAGGAGCGTCTCTGCCCGGCCGCC,40,765,717)(1,CCCG,4,260,258)(2,GGGA,4,88,88)
516498	chr4	15791014	15791849	CD38	intron	837	965	49	AGCCCCCTGCCCGGCCAGCCGCCCCGTCCGGGAGGGAGGTGGGGGGGTC	0.184839	0.19	1	(0,AGCCCCCTGCCCGGCCAGCCGCCCCGTCCGGGAGGGAGGTGGGGGGGTC,49,965,965)
516533	chr4	15867662	15868133	NA	NA	472	778	2	AT	0.152056	0.15	1	(0,AT,2,778,778)
516714	chr4	16110135	16110373	NA	NA	292	968	3	AGG	0.0522391	0.03	2	(0,AGG,3,675,675)(1,AAGG,4,293,293)
516776	chr4	16194855	16194911	TAPT1	intron	46	280	3	CCT	0.166611	0.06	2	(0,CCT,3,230,230)(1,TTC,3,50,50)
516938	chr4	16393102	16393529	NA	NA	461	947	49	ACCTCCCTCCCGGACGGGGCGGCTGGCCGGGCGGGGGGCTGACCCCCCC	0.184792	0.32	1	(0,ACCTCCCTCCCGGACGGGGCGGCTGGCCGGGCGGGGGGCTGACCCCCCC,49,947,947)
517224	chr4	16739590	16739765	LDB2	intron	178	400	2	AT	0.131534	0.17	1	(0,AT,2,400,400)
517808	chr4	17459168	17460019	NA	NA	692	885	2	AT	0.327799	0.33	1	(0,AT,2,885,885)
518659	chr4	18611496	18612759	ENSG00000286046	intron	757	1977	20	AAGGAAGGAAGGGAGGGAGG	0.10627	0.1	2	(0,AAGGAAGGAAGGGAGGGAGG,20,1672,1672)(1,AAGG,4,305,305)
518790	chr4	18759151	18759217	ENSG00000286046	intron	36	213	2	AT	0.0562921	0.07	1	(0,AT,2,213,213)
519105	chr4	19128903	19129079	NA	NA	177	308	25	AAACTATTATATCTGGAACAGATAT	0.065977	0.06	1	(0,AAACTATTATATCTGGAACAGATAT,25,308,308)
519201	chr4	19226157	19226735	LINC02438	intron	579	842	2	AT	0.163017	0.15	2	(0,AT,2,731,731)(1,AATGTAT,7,111,111)
519282	chr4	19320732	19320813	LINC02438	intron	93	227	2	AT	0.100224	0.16	1	(0,AT,2,227,227)
519439	chr4	19519777	19520481	ENSG00000248515	intron	916	1208	4	ACAT	0.156353	0.16	1	(0,ACAT,4,1208,1208)
519909	chr4	20079831	20079953	NA	NA	126	329	2	AT	0.0939167	0.08	2	(0,AT,2,294,294)(1,GT,2,35,35)
519915	chr4	20084819	20085195	NA	NA	399	565	2	AT	0.196615	0.17	1	(0,AT,2,565,565)
520244	chr4	20472203	20472652	SLIT2	intron	684	848	2	AT	0.149253	0.15	1	(0,AT,2,848,848)
520587	chr4	20931873	20932509	KCNIP4	intron	340	645	33	AATATTGTAGACTATAATAGTCTATAACAGTCT	0.0106903	0.02	1	(0,AATATTGTAGACTATAATAGTCTATAACAGTCT,33,645,645)
520824	chr4	21233767	21234660	KCNIP4	intron	919	1309	2	AT	0.170096	0.22	1	(0,AT,2,1309,1309)
520926	chr4	21346142	21346308	KCNIP4	intron	581	712	2	AT	0.187154	0.18	1	(0,AT,2,712,712)
521057	chr4	21519329	21519914	KCNIP4	intron	617	1148	4	ATGT	0.0949134	0.12	2	(0,ATGT,4,1001,1001)(1,GT,2,98,98)(2,AC,2,49,49)
522261	chr4	23098920	23099618	ENSG00000248837	intron	556	796	30	ATATATCTAGATGCGTAGATATCTAGGTAG	0.0645709	0.05	1	(0,ATATATCTAGATGCGTAGATATCTAGGTAG,30,743,743)(1,ATCT,4,53,53)
522576	chr4	23497493	23497649	NA	NA	161	289	4	AAGG	0.0986704	0.07	2	(0,AAGG,4,247,247)(1,AGGG,4,42,42)
523343	chr4	24436398	24436943	NA	NA	546	745	39	ATTGGCCACCCCAGAGCCCGGGTCACAGAGCTGACATCG	0.0570113	0.04	1	(0,ATTGGCCACCCCAGAGCCCGGGTCACAGAGCTGACATCG,39,745,745)
523598	chr4	24773388	24773719	NA	NA	512	656	36	ATATATGTATACATGTATATATGTACATACATATAC	0.096963	0.1	1	(0,ATATATGTATACATGTATATATGTACATACATATAC,36,656,656)
524098	chr4	25451438	25451618	NA	NA	177	967	4	AAGG	0.117382	0.04	2	(0,AAGG,4,795,795)(1,AGGG,4,172,172)
524158	chr4	25520392	25520496	NA	NA	127	272	5	AGAGG	0.0400803	0.04	2	(0,AGAGG,5,216,216)(1,AAAAG,5,56,56)
524292	chr4	25648042	25648315	SLC34A2	5UTR	274	400	2	CT	0.461357	0.5	1	(0,CT,2,400,400)
524647	chr4	26109410	26109536	NA	NA	123	230	2	AT	0.0898833	0.04	2	(0,AT,2,135,135)(1,CT,2,85,85)(2,AC,2,10,10)
524756	chr4	26244129	26244572	RBPJ	intron	992	1120	2	AT	0.135111	0.31	1	(0,AT,2,1120,1120)
524825	chr4	26316246	26316725	RBPJ	intron	502	625	2	AT	0.210404	0.21	1	(0,AT,2,625,625)
524965	chr4	26492241	26492898	NA	NA	662	935	4	TTCC	0.0860084	0.08	2	(0,TTCC,4,633,633)(1,CTTT,4,302,302)
525009	chr4	26526670	26526949	NA	NA	48	166	2	AT	0.160981	0.17	1	(0,AT,2,166,166)
525279	chr4	26885822	26885880	STIM2	intron	81	187	2	AT	0.105637	0.08	1	(0,AT,2,187,187)
526256	chr4	28106132	28106302	NA	NA	224	592	4	AAGG	0.0841825	0.12	1	(0,AAGG,4,592,592)
526270	chr4	28124591	28124631	NA	NA	185	300	2	AT	0.148092	0.2	1	(0,AT,2,300,300)
526717	chr4	28663618	28663673	NA	NA	32	402	3	AAG	0.0359316	0.01	1	(0,AAG,3,402,402)
526994	chr4	28987268	28987308	NA	NA	43	326	2	AT	0.146348	0.11	1	(0,AT,2,326,326)
527259	chr4	29254861	29255048	LINC02472	intron	186	360	3	AAT	0.255914	0.23	1	(0,AAT,3,330,330)(1,GT,2,30,30)
527541	chr4	29568856	29568871	NA	NA	16	130	4	ATGT	0.0621296	0.15	3	(0,ATGT,4,57,57)(1,AAT,3,42,42)(2,AT,2,31,31)
527832	chr4	29919290	29919312	NA	NA	23	168	2	AT	0.000456349	0.04	1	(0,AT,2,168,168)
528122	chr4	30277885	30278760	NA	NA	844	1472	2	AC	0.0882101	0.08	2	(0,AC,2,1197,1197)(1,AT,2,258,257)(2,GT,2,17,17)
528892	chr4	31203675	31203789	NR_125935	intron	115	513	2	AT	0.100449	0.18	1	(0,AT,2,513,513)
530717	chr4	33402306	33402427	NA	NA	127	274	3	ATG	0.438778	0.47	1	(0,ATG,3,274,274)
532198	chr4	35110170	35110785	NA	NA	648	784	2	AT	0.251868	0.26	1	(0,AT,2,784,784)
532275	chr4	35202107	35203708	NA	NA	1645	2162	2	AT	0.0714583	0.06	1	(0,AT,2,2114,2114)(1,AAAT,4,48,48)
532287	chr4	35218079	35218370	NA	NA	292	502	2	AT	0.17632	0.19	1	(0,AT,2,502,502)
532735	chr4	35701678	35701944	NA	NA	275	389	2	AT	0.211511	0.22	1	(0,AT,2,389,389)
533672	chr4	36942056	36942237	NA	NA	119	232	2	AT	0.150186	0.15	1	(0,AT,2,232,232)
533709	chr4	37001096	37001150	NA	NA	35	140	2	AT	0.0698485	0.1	1	(0,AT,2,140,140)
533733	chr4	37036678	37037306	NA	NA	677	866	27	AATATCTATATATCTGTATAGATACAT	0.0612687	0.04	2	(0,AATATCTATATATCTGTATAGATACAT,27,769,732)(1,AATTATAATTT,11,97,97)
533933	chr4	37330766	37331589	NWD2	intron	1233	2383	41	AATACCACCAGAATCATCACCCTACTTGAGTATTTCTGTAC	0.00781716	0.01	1	(0,AATACCACCAGAATCATCACCCTACTTGAGTATTTCTGTAC,41,2383,2383)
534092	chr4	37585154	37585654	Q8IY42	intron	675	3368	29	AGAGGAGAGGTGTTGAGGGAGGGGAGGGG	0.0429916	0.05	1	(0,AGAGGAGAGGTGTTGAGGGAGGGGAGGGG,29,3368,3368)
534209	chr4	37737970	37738072	NA	NA	50	181	2	AT	0.160187	0.15	1	(0,AT,2,181,181)
534338	chr4	37883739	37884532	NA	NA	635	938	36	AATAGATAGTACTTCTATTAGATTCTATTCTAATCT	0.144195	0.09	1	(0,AATAGATAGTACTTCTATTAGATTCTATTCTAATCT,36,938,938)
535054	chr4	38770688	38771017	NA	NA	336	601	2	AT	0.194981	0.19	1	(0,AT,2,601,601)
535142	chr4	38880072	38880177	FAM114A1	intron	106	251	5	AATAG	0.0463068	0.02	2	(0,AATAG,5,214,214)(1,AAAAT,5,37,37)
535255	chr4	38992666	38992763	TMEM156	intron	31	153	2	AT	0.0554307	0.11	1	(0,AT,2,153,153)
535402	chr4	39170585	39170999	ENSG00000249207	intron	421	589	28	ATCGTACGCGCTTCTCACACCCTCTCTG	0.0911667	0.08	1	(0,ATCGTACGCGCTTCTCACACCCTCTCTG,28,589,589)
535533	chr4	39348425	39348483	RFC1	intron	54	2933	5	ACAGG	0.0048	0.01	1	(0,ACAGG,5,2933,2933)
535728	chr4	39619119	39619890	SMIM14	intron	670	861	26	AAATATAATTTATTCTATATATCAAT	0.0841762	0.07	2	(0,AAATATAATTTATTCTATATATCAAT,26,728,699)(1,AT,2,133,133)
535879	chr4	39812704	39814928	NA	NA	2603	3402	3	GGT	0.228702	0.3	1	(0,GGT,3,3402,3402)
536038	chr4	40032703	40033151	NA	NA	360	613	2	AT	0.117851	0.02	3	(0,AT,2,424,424)(1,AC,2,97,97)(2,GT,2,92,92)
536289	chr4	40294067	40295857	NA	NA	5402	5757	6	ATCTCC	0.111952	0.1	1	(0,ATCTCC,6,5709,5709)(1,ACCTCC,6,48,24)
536387	chr4	40402022	40402312	NA	NA	305	557	26	ATATATGTACACGTATATGTATGTAC	0.0746183	0.06	3	(0,ATATATGTACACGTATATGTATGTAC,26,448,448)(1,ATTT,4,45,45)(2,AT,2,41,41)(3,ATGT,4,23,23)
536595	chr4	40647024	40647293	NA	NA	627	967	2	AT	0.123104	0.14	1	(0,AT,2,967,967)
536902	chr4	41049069	41049354	APBB2	intron	287	568	37	AAGTGAGGAGCGCCTCTGCCCGGCCGCCCCGTCTGAG	0.126371	0.22	1	(0,AAGTGAGGAGCGCCTCTGCCCGGCCGCCCCGTCTGAG,37,568,568)
538613	chr4	43384820	43384950	NA	NA	163	305	2	AT	0.0557925	0.07	2	(0,AT,2,271,271)(1,CT,2,34,34)
538929	chr4	43799343	43799667	ENSG00000286891	intron	324	433	54	AAAAGCTGAACATATCCTTCAAACATGGAGAAAGAAATACTTTCCCAGACAAAC	0.0170599	0.01	1	(0,AAAAGCTGAACATATCCTTCAAACATGGAGAAAGAAATACTTTCCCAGACAAAC,54,433,433)
539065	chr4	43983529	43983960	ENSG00000250863	intron	431	538	4	AAGG	0.0835502	0.07	2	(0,AAGG,4,384,384)(1,AGGG,4,154,154)
540470	chr4	45874551	45874717	NA	NA	158	357	2	AT	0.0530112	0.07	1	(0,AT,2,357,357)
540663	chr4	46118134	46118146	GABRG1	intron	672	784	2	AT	0.0627315	0.09	2	(0,AT,2,652,652)(1,ACAT,4,69,69)(2,CT,2,63,63)
541221	chr4	46831733	46831747	COX7B2	intron	15	393	4	ATCT	0.271111	0.49	1	(0,ATCT,4,393,393)
542148	chr4	47976145	47976368	NIPAL1	intron	115	224	2	AT	0.125874	0.12	1	(0,AT,2,224,224)
542223	chr4	48084932	48084964	TXK	intron	33	201	3	GTT	0.257116	0.49	2	(0,GTT,3,170,170)(1,TTTG,4,31,31)
542235	chr4	48104205	48104617	TXK	intron	181	461	2	AT	0.116341	0.17	1	(0,AT,2,461,461)
542379	chr4	48292178	48292454	NA	NA	278	628	4	CCCG	0.421245	0.29	2	(0,CCCG,4,544,544)(1,AGC,3,42,42)(2,ATC,3,31,31)(3,GGGA,4,11,10)
542656	chr4	48659364	48660000	O94915	intron	224	616	15	AAGAGGGAGAAGGAG	0.0961004	0.05	3	(0,AAGAGGGAGAAGGAG,15,375,375)(1,AAG,3,132,132)(2,AAGGAG,6,109,109)
542961	chr4	49085890	49085956	NA	NA	69	2143	2	GT	0.0676652	0.34	3	(0,GT,2,968,968)(1,AAAAAC,6,953,953)(2,CTTT,4,221,216)(3,AC,2,1,0)
542962	chr4	49089709	49089738	NA	NA	33	2290	3	AAG	0.120263	0.38	3	(0,AAG,3,1183,1183)(1,CTTTGTG,7,722,700)(2,CTTT,4,385,385)
543798	chr4	52464893	52466032	ENSG00000287999	intron	1190	1576	49	AGCCCCCCGCCCGGCCAGCCGCCCCGTCCGGGAGGGAGGTGGGGGGGTC	0.208011	0.27	1	(0,AGCCCCCCGCCCGGCCAGCCGCCCCGTCCGGGAGGGAGGTGGGGGGGTC,49,1544,1502)(1,GT,2,32,32)
544061	chr4	52835801	52835911	LINC01618	intron	121	726	5	AAAAT	0.0621004	0.01	1	(0,AAAAT,5,726,726)
545153	chr4	54325386	54325710	NA	NA	327	909	49	ACCTCCCTCCCGGACGGGGCGGCTGGCCGGGCGGGGGGCTGACCCCCCC	0.0879185	0.26	1	(0,ACCTCCCTCCCGGACGGGGCGGCTGGCCGGGCGGGGGGCTGACCCCCCC,49,909,909)
546110	chr4	55603927	55604027	NM_001292045	intron	136	255	2	AT	0.170261	0.18	1	(0,AT,2,255,255)
546899	chr4	56685821	56686172	NA	NA	357	494	2	AT	0.185135	0.22	1	(0,AT,2,494,494)
546902	chr4	56693377	56693901	NA	NA	526	641	3	CCT	0.447684	0.39	2	(0,CCT,3,325,320)(1,GGT,3,316,316)
547742	chr4	57855712	57857470	NA	NA	1896	2187	2	AT	0.216374	0.23	1	(0,AT,2,2187,2187)
547772	chr4	57906433	57907235	NA	NA	772	900	2	AT	0.141667	0.12	1	(0,AT,2,848,848)(1,CT,2,52,52)
548183	chr4	58465399	58465668	NA	NA	269	471	41	AAATGCACCAATCAGCACTCTGTGTCTAGCTAAAGGATTGT	0.201213	0.2	1	(0,AAATGCACCAATCAGCACTCTGTGTCTAGCTAAAGGATTGT,41,471,471)
548337	chr4	58635384	58635413	NA	NA	29	151	4	TTTC	0.0572222	0.03	1	(0,TTTC,4,151,151)
548435	chr4	58762018	58762821	NA	NA	971	1106	2	AT	0.162776	0.2	1	(0,AT,2,1106,1106)
549054	chr4	59518877	59519516	NA	NA	970	5622	12	AGCCCCTCCTGC	0.0801322	0.06	1	(0,AGCCCCTCCTGC,12,5622,5622)
549365	chr4	59899304	59899438	NA	NA	149	308	2	AT	0.130817	0.27	1	(0,AT,2,308,308)
549367	chr4	59899780	59899799	NA	NA	20	221	2	AT	0.136229	0.19	1	(0,AT,2,221,221)
549528	chr4	60121823	60123315	NA	NA	1392	1815	2	AT	0.17137	0.22	1	(0,AT,2,1815,1815)
549607	chr4	60220820	60221130	NA	NA	311	430	2	AT	0.0107463	0.05	2	(0,AT,2,377,377)(1,GT,2,30,30)(2,ATATATATGTGTATATATGT,20,23,0)
549764	chr4	60423487	60423929	NA	NA	388	568	4	AGGG	0.0600205	0.07	2	(0,AGGG,4,422,422)(1,AAGG,4,146,146)
549879	chr4	60572378	60573075	NA	NA	658	800	2	AT	0.099387	0.1	1	(0,AT,2,734,734)(1,GT,2,66,66)
549893	chr4	60595323	60595765	NA	NA	515	623	24	ATATATCTATAGATATGTATATAG	0.152854	0.1	1	(0,ATATATCTATAGATATGTATATAG,24,623,623)
550100	chr4	60874795	60875459	NA	NA	739	850	2	AT	0.119223	0.1	2	(0,AT,2,748,748)(1,AAAT,4,76,76)(2,ATTC,4,26,26)
550181	chr4	60979387	60979439	NA	NA	199	470	2	AT	0.222526	0.22	1	(0,AT,2,470,470)
550182	chr4	60979764	60979788	NA	NA	25	234	4	ACAT	0.0752155	0.1	3	(0,ACAT,4,181,181)(1,TG,2,27,27)(2,AT,2,26,26)
550567	chr4	61448687	61448906	ADGRL3	intron	159	271	4	AAGG	0.0796082	0.07	2	(0,AAGG,4,149,149)(1,AGGG,4,122,122)
550576	chr4	61456317	61456523	ADGRL3	intron	183	306	2	AT	0.149141	0.19	1	(0,AT,2,306,306)
550941	chr4	61847574	61848116	ADGRL3	intron	703	1183	2	AT	0.158325	0.19	1	(0,AT,2,1183,1183)
551319	chr4	62271461	62271599	NA	NA	141	297	2	AT	0.0636038	0.06	1	(0,AT,2,297,297)
551663	chr4	62687972	62688957	NA	NA	620	987	2	AT	0.154337	0.16	1	(0,AT,2,987,987)
552089	chr4	63201054	63203913	NA	NA	2692	3618	2	AT	0.198899	0.2	1	(0,AT,2,3618,3618)
552196	chr4	63328019	63330220	NA	NA	5169	5522	3	CTT	0.14498	0.43	2	(0,CTT,3,3322,3308)(1,AAAG,4,2200,2192)
552667	chr4	63860054	63860232	NA	NA	208	316	2	AT	0.192083	0.23	1	(0,AT,2,316,316)
552915	chr4	64155248	64155719	NA	NA	1251	1389	2	AT	0.0477632	0.01	2	(0,AT,2,1080,1080)(1,GT,2,252,252)(2,AC,2,57,57)
553472	chr4	64834370	64834979	NA	NA	630	1004	2	AT	0.152896	0.18	1	(0,AT,2,1004,1004)
554743	chr4	66279758	66280109	ENSG00000287383	intron	352	700	2	AT	0.0977985	0.19	3	(0,AT,2,541,541)(1,TTC,3,87,87)(2,AAAT,4,72,72)
557346	chr4	69761766	69762079	SULT1B1	intron	549	905	39	AAGTGAGGAGCGCCTCTGCCCGGCCGCCCATCGTCTGGG	0.175242	0.2	2	(0,AAGTGAGGAGCGCCTCTGCCCGGCCGCCCATCGTCTGGG,39,684,684)(1,CCCG,4,221,221)
557569	chr4	70010170	70010256	NA	NA	88	193	2	AT	0.148333	0.12	1	(0,AT,2,193,193)
557875	chr4	70413167	70413253	NA	NA	1156	1927	2	AT	0.194489	0.22	1	(0,AT,2,1927,1927)
558185	chr4	70840013	70840254	NA	NA	263	411	21	ATGGTTTGGGCGGGGCTGCCC	0.00219149	0	1	(0,ATGGTTTGGGCGGGGCTGCCC,21,411,411)
558895	chr4	71876092	71876644	NA	NA	402	594	4	TTCC	0.101754	0.1	2	(0,TTCC,4,511,511)(1,CCCT,4,49,49)(2,CCTTGCTT,8,34,34)
559280	chr4	72399680	72400892	ADAMTS3	intron	1384	1856	37	ATATATACGTGTGCATAGATATGCACACATGGTGTGT	0.108811	0.11	2	(0,ATATATACGTGTGCATAGATATGCACACATGGTGTGT,37,1315,1315)(1,GT,2,383,383)(2,ATGT,4,158,131)
559315	chr4	72455785	72456439	ADAMTS3	intron	1715	3901	2	AT	0.187372	0.2	1	(0,AT,2,3901,3901)
[truncated: 6,910 more rows]
