# Supplementary material for: A landscape of complex tandem repeats within individual human genomes
Source: Nat Commun. 2023 Sep 14;14:5530. doi: 10.1038/s41467-023-41262-1 (PMC10502081; doi:10.1038/s41467-023-41262-1)
Supplement: Supplementary file 5 — Supplementary Data 2 [file 41467_2023_41262_MOESM5_ESM.xlsx]

## Sheet: Supplementary Data 2
ID (containing a link to the gnomAD browser)	Reference repeat unit	Rexion	Inheritance mode	Associated disease(s) (containing a link to the OMIM browser)	Normal or Pathogenic	Other repeat units interrupting the refernce unit by (Green units found in this study)	Features of selected tandem repeat (TR) strings and their estimated patterns Each line shows (Length of TR string, Number of haplotypes of TR string, Mismatch ratio between TR string and TR pattern) TR pattern. For example, TR pattern (GT)12(CCG)73 shows 12 occurrences of GT and 73 of CCG. (CT)1 indicates one occurrence of CT. Red colored units represent pathogenic accoring to the traditional ann…	chr locus information (chr number, begin, end)	MEMO Columns A-E are from https://gnomad.broadinstitute.org/short-tandem-repeats?dataset=gnomad_r3 Column F is from https://stripy.org/database Column G is from Stevanovski et al. 2022 (PMID: 35245110). Columns H-I are obtained in this study.
AFF2	GCC	5'-UTR	X-linked recessive	FRAXE mental retardation	Normal ≤ 25, Pathogenic ≥ 200	NA	(245,80,0.147) (GT)12(GCC)56(AGCC)5(GCC)9 (242,43,0.149) (GT)12(GCC)55(AGCC)5(GCC)9 (248,43,0.145) (GT)12(GCC)57(AGCC)5(GCC)9	chrX 148500638 148500683
AR	GCA	coding: polyglutamine	X-linked recessive	Spinal and bulbar muscular atrophy	Normal ≤ 35, Pathogenic ≥ 40	CAA	(109,98,0.119) (GCA)36 (109,98,0.037) (CTG)3(GCA)21(AG)3(CT)1(GCA)9 (115,71,0.113) (GCA)38 (115,71,0.035) (CTG)3(GCA)23(AG)3(CT)1(GCA)9 (118,57,0.110) (GCA)39 (118,57,0.034) (CTG)3(GCA)24(AG)3(CT)1(GCA)9 : (163,1,0.080) (GCA)54 (163,1,0.025) (CTG)3(GCA)39(AG)3(CT)1(GCA)9 (157,1,0.083) (GCA)52 (157,1,0.025) (CTG)3(GCA)37(AG)3(CT)1(GCA)9	chrX 67545316 67545385
ARX_1	NGC	coding: polyalanine	X-linked recessive	Developmental and epileptic encephalopathy-1, X-linked mental retardation with or without seizures	Normal ≤ 16, Pathogenic ≥ 23	CTG	(61,434,0.033) (GCCGTG)3(C)1(GCC)13	chrX 25013649 25013697
ATN1	CAG	coding: polyglutamine	Autosomal dominant	Dentatorubral-pallidoluysian atrophy	Normal ≤ 23, Pathogenic ≥ 49	CAA	(76,87,0.039) (CAACAG)2(CACCAT)3(CAGCAA)2(CAG)10 (97,84,0.062) (CACCAT)5(CAGCAA)2(CAG)17 (91,75,0.066) (CACCAT)5(CAGCAA)2(CAG)15 : (169,1,0.041) (CACCAT)4(CCACCAGCA)1(CAG)45 (124,2,0.056) (CACCAT)5(CAACAGC)1(CAG)28	chr12 6936728 6936773
ATXN1	TGC	coding: polyglutamine	Autosomal dominant	Spinocerebellar ataxia 1	Normal ≤ 32, Intermediate 36 - 38, Pathogenic ≥ 39	CAG	(97,120,0.041) (TGC)32 (91,74,0.022) (TGCTGA)2(TGC)7(TGCTGA)3(TGC)12 (103,59,0.019) (TGCTGA)2(TGC)12(TGCTGA)3(TGC)11 : (109,27,0.018) (TGCTGA)2(TGC)7(TGCTGA)3(TGC)18 (100,26,0.040) (TGC)33	chr6 16327635 16327722
ATXN10	ATTCT	intron	Autosomal dominant	Spinocerebellar ataxia 10	Normal ≤ 29, Intermediate 30 - 799, Pathogenic ≥ 800	GTTCT, ATTGT, TTTCT	(70,88,0.000) (ATTCT)14 (73,85,0.014) (ATTCT)14 (78,67,0.013) (ATTCT)15 : (113,1,0.027) (ATTCT)22 (108,1,0.028) (ATTCT)21	chr22 45795354 45795424
ATXN2	TGC / GCA	coding: polyglutamine	Autosomal dominant	Spinocerebellar ataxia 2	Normal ≤ 31, Intermediate 32 - 34, Pathogenic ≥ 35	TTG / CAA	(83,180,0.096) (TGC)27 (72,81,0.056) (TGC)24 (78,61,0.064) (TGC)26 : (107,2,0.084) (TGC)35 (107,2,0.047) (G)1(CGG)2(TGC)30(GGG)1(TGC)2 (102,2,0.039) (TGC)34	chr12 111598950 111599019
ATXN3	TGC / GCA	coding: polyglutamine	Autosomal dominant	Spinocerebellar ataxia 3	Normal ≤ 44, Intermediate 45 - 55, Pathogenic ≥ 56	TTG / CAA	(42,186,0.071) (TGC)14 (82,65,0.037) (TGC)27 (85,47,0.035) (TGC)28 : (91,9,0.033) (TGC)30	chr14 92071010 92071040
ATXN7	TGC / GCA	coding: polyglutamine	Autosomal dominant	Spinocerebellar ataxia 7	al ≤ 33, Intermediate 34 - 36, Pathogenic ≥ 37	TTG / CAA	(111,258,0.126) (CGG)8(GCGGCC)4(GCA)12(GCGGCC)3 (114,55,0.088) (CGG)9(GCGGCC)4(GCA)11(CCGCG)2(AGC)4 (117,51,0.120) (CGG)8(GCGGCC)4(GCA)14(GCGGCC)3 : (126,6,0.111) (CGG)8(GCGGCC)4(GCA)17(GCGGCC)3	chr3 63912685 63912715
ATXN8OS	CTG	3'-UTR	Autosomal dominant	Spinocerebellar ataxia 8	Normal ≤ 37, Intermediate 38 - 79, Pathogenic ≥ 80	NA	(57,121,0.000) (ACT)10(CTG)8 (87,55,0.000) (ACT)9(CTG)19 (72,52,0.000) (ACT)12(CTG)11 : (2099,1,0.007) (ACT)21(CTG)678 (693,1,0.004) (ACT)13(CTG)217 (679,1,0.000) (ACT)13(CTG)212 (319,1,0.006) (ACT)7(CTG)98 (300,1,0.000) (ACT)10(CTG)89	chr13 70139383 70139428
BEAN1	TAAAA	intron	Autosomal dominant	Spinocerebellar ataxia 31	Pathogenic ≥ 500	AACAT, AAACT	(90,71,0.056) (TAAAA)18 (60,64,0.083) (TAAAA)12 (95,57,0.053) (TAAAA)19 : (261,2,0.023) (TAAAA)4(AATAG)39(TAAAA)8 (419,1,0.019) (TAAAA)83	chr16 66490398 66490466
C9ORF72	GGCCCC	intron	Autosomal dominant	Amyotrophic lateral sclerosis and/or frontotemporal dementia	Normal ≤ 23, Pathogenic ≥ 31	?CCCTGG, ?CCCGG	(56,194,0.107) (GGCCCC)2(CCCCG)5(GGCCCC)3 (80,53,0.075) (CCCCG)7(GGCCCC)7 (55,27,0.018) (CCCCGGGCCCG)2(CCCCG)1(GGCCCC)3 : (193,1,0.119) (CCG)19(GGCCCC)22 (188,1,0.080) (CCCCG)8(CCCCGGGCCCG)4(GGCCCC)15 (151,1,0.119) (GGCCCC)3(CCCCG)5(GGCCCC)17	chr9 27573528 27573546
CACNA1A	CTG	coding: polyglutamine	Autosomal dominant	Spinocerebellar ataxia 6	Normal ≤ 18, Intermediate 19 - 19, Pathogenic ≥ 21	NA	(40,203,0.000) (CTG)13 (35,126,0.057) (CTG)11 (42,49,0.000) (CTG)14 : (111,1,0.090) (CCCGG)6(CTG)21(CCG)4 (55,1,0.000) (CTG)18	chr19 13207858 13207897
CNBP	AGGC	intron	Autosomal dominant	Myotonic dystrophy 2	Normal ≤ 54, Pathogenic ≥ 55	AGCC, AGAC	(152,89,0.026) (AGGC)17(ACAG)8(AC)25 (140,55,0.029) (AGGC)19(ACAG)6(AC)19 (148,31,0.027) (AGGC)17(ACAG)8(AC)23 : (151,4,0.079) (ACAG)6(AGGC)19(AC)22 (163,6,0.074) (ACAG)6(AGGC)23(CA)22 : (152,1,0.033) (AGGC)26(AC)24 (149,3,0.034) (AGGC)26(AC)22 :	chr3 129172576 129172656
COMP	GTC	coding: poly-aspartic-acid	Autosomal dominant	Multiple epiphyseal dysplasia, Pseudoachondroplasia		NA	NA	chr19 18786034 18786049
CSTB	CGCGGGGCGGGG	promoter	Autosomal recessive	Epilepsy Progressive Myoclonic	Pathogenic ≥ 30	NA	(45,124,0.067) (CGCGGGGCGGGG)3 (42,94,0.048) (CGCGGGGCGGGG)3 (225,1,0.062) (CGCGGGGCGGGG)18	chr21 43776443 43776479
DAB1	AAAAT	intron	Autosomal dominant	Spinocerebellar ataxia 37	Pathogenic ≥ 31 TTTCA repeats are pathogenic, but TAAAA repeats are not.	NA	(72,169,0.028) (AAAAT)14 (67,168,0.000) (AAAAT)12(AAAT)1 (77,42,0.026) (AAAAT)15 (160,9,0.031) (AAAAT)32 (160,9,0.000) (AAAAT)9 (AAAATAAAT)1 (AAAAT)17 (AAAAAAATAAAATAAAATAAA)1 (170,2,0.029) (AAAAT)34 (170,2,0.000) (AAAAT)9 (AAAATAAAT)1 (AAAAT)19 (AAAAAAATAAAATAAAATAAA)1 (175,1,0.029) (AAAAT)35 (175,1,0.000) (AAAAT)1 (AAAAT)9 (AAAT)1 (AAAAT)20 (AAAAAAAT)1 (AAAAT)2 (AAA)1	chr1 57367043 57367118
DIP2B	GGC	5'-UTR	Autosomal dominant	Mental retardation, FRA12A type	Normal ≤ 23, Pathogenic ≥ 150	NA	(52,468,0.019) (GGC)7(GTG)1(TGG)3(GGC)3(GC)3 (51,19,0.059) (GGC)8(GGT)4(GGC)5 (53,15,0.057) (GGC)8(GGT)3(GGC)3(CG)3	chr12 50505003 50505024
DMD	TTC	intron	X-linked recessive	Duchenne muscular dystrophy	Normal ≤ 33, Pathogenic ≥ 59	NA	(68,57,0.029) (TTC)22 (76,53,0.039) (TTC)25 (53,52,0.038) (TTC)17	chrX 31284557 31284605
DMPK	CAG	3'-UTR	Autosomal dominant	Myotonic dystrophy 1	Normal ≤ 34, Intermediate 35 - 49, Pathogenic ≥ 50	CTG, CAA, GAA	(39,124,0.000) (CAG)13 (41,115,0.000) (CAG)13 (17,91,0.000) (CAG)5 : (90,3,0.011) (CAG)30 (105,1,0.019) (CAG)35 (95,1,0.000) (CAG)31	chr19 45770204 45770264
EIF4A3	CCTCGCTGTGCCGCTGCCGA	5'-UTR	Autosomal recessive	Richieri-Costa-Pereira syndrome	Pathogenic ≥ 14	NA	(147,144,0.027) (CCTCGCTGTGCCGCTGCCGA)7 (167,120,0.024) (CCTCGCTGTGCCGCTGCCGA)8 (187,61,0.021) (CCTCGCTGTGCCGCTGCCGA)9 : (228,25,0.022) (CCTCGCTGTGCCGCTGCCGA)11 (247,1,0.016) (CCTCGCTGTGCCGCTGCCGA)12	chr17 80147059 80147139
FMR1	CGG	5'-UTR	X-linked dominant	Fragile X tremor/ataxia syndrome, Fragile X Syndrome	Normal ≤ 40, Intermediate 41 - 54, Pathogenic ≥ 201	AGG	(196,145,0.194) (CGG)65 (199,80,0.191) (CGG)66 (217,29,0.180) (CGG)72 : (259,3,0.143) (CGG)86 (259,3,0.042) (GG)1 (CG)2 (CT)2 (CGG)4 (C)1 (CGG)3 (CG)1 (CGG)7 (CG)2 (CTGC)1 (CGG)5 (CG)1 (CGG)50 (CTGGGCCTCGAG)1(CG)3(CAGC)1 (269,1,0.149) (CGGG)18(CGG)65 (269,1,0.071) (GG)1 (CG)2 (CT)2 (CGG)4 (C)1 (CGG)3 (CG)1 (CGG)7 (CG)2 (CTGCCA)1 (CGG)5 (CG)1 (CGG)50 (C)1 (CGG)2 (CTGGGCCTCGAG)1 (CG)3 (CAGCC)1	chrX 147912050 147912110
FOXL2	NGC	coding: polyalanine	Autosomal dominant	Blepharophimosis, ptosis, and epicanthus inversus syndrome	Normal ≤ 14, Pathogenic ≥ 19	NA	(43,263,0.209) (CG)9(CTG)2(CG)9 (43,263,0.000) (C)1(CG)2(CTGCAGCCGCAG)1(CTG)2(CAGCCGCTGCGGCTGCCGC)1 (41,250,0.195) (CTG)13 (41,250,0.049) (GC)2(CTG)1(GC)4(CTG)2(GC)3(CTGCGGCTG)1(CG)2 (40,8,0.200) (CTG)13 (40,8,0.000) (GCGCTGCAGCCGCAG)1(CTG)2(CAGCCGCTGCGGCTGCCGC)1	chr3 138946020 138946062
FXN	GAA	intron	Autosomal recessive	Friedreich ataxia	Normal ≤ 30, Pathogenic ≥ 70	GGA	(41,158,0.024) (AAAAAG)1(GAA)8(AAAG)2 (50,85,0.100) (AAAG)3(GAA)8(AAAG)2 (38,63,0.026) (AAAAAG)1(GAA)7(AAAG)2 : (62,24,0.129) (AAAG)6(GAA)9(AAAG)2	chr9 69037286 69037304
GIPC1	CCG	5'-UTR	Autosomal dominant	Oculopharyngodistal myopathy 2	Normal ≤ 32, Pathogenic ≥ 73	NA	(60,337,0.067) (CCG)11(GCCTCC)2(CCG)4 (57,27,0.088) (CCG)10(GCCTCC)2(CCG)4 (59,18,0.068) (CCG)11(GCCTCC)2(CCG)4 : (113,3,0.035) (CCG)24(GCCTCC)2(CCG)4(GCCTCC)2	chr19 14496041 14496074
GLS	GCA	5'-UTR	Autosomal recessive	Glutaminase deficiency with impaired intellectual development and progressive ataxia	Normal ≤ 26, Pathogenic ≥ 680	NA	(37,151,0.027) (GCA)8(C)1(CCG)3 (43,130,0.070) (GCA)10(CCG)3 (44,67,0.000) (GCA)14 : (53,10,0.038) (GCA)17 (65,1,0.046) (GCA)17(CCG)4	chr2 190880872 190880920
HOXA13_1	NGC	coding: polyalanine	Autosomal dominant	Hand-foot-genital syndrome	Normal ≤ 14, Pathogenic ≥ 22	NA	(142,16,0.141) (CCG)26(CCCCCGG)3(CCG)13 (142,16,0.035) (CCG)11 (CCACCGAGAAGTTGCCCCCTG)1 (CCG)5 (GTGG)1 (CCG)2 (CCCCCGG)2 (CCG)4 (CTG)1 (CCG)2 (CTG)2 (CCG)4	chr7 27199924 27199966
HOXA13_2	NGC	coding: polyalanine	Autosomal dominant	Hand-foot-genital syndrome	Normal ≤ 12, Pathogenic ≥ 18	NA	(142,16,0.141) (CCG)26(CCCCCGG)3(CCG)13 (142,16,0.035) (CCG)11 (CCACCGAGAAGTTGCCCCCTG)1 (CCG)5 (GTGG)1 (CCG)2 (CCCCCGG)2 (CCG)4 (CTG)1 (CCG)2 (CTG)2 (CCG)4	chr7 27199825 27199861
HOXA13_3	NGC	coding: polyalanine	Autosomal dominant	Hand-foot-genital syndrome	Normal ≤ 18, Pathogenic ≥ 24	NA	(64,437,0.203) (CGG)7(CG)21 (64,437,0.094) (CGG)10(CCG)1(CGG)6(C)1(CGG)3	chr7 27199678 27199732
HOXD13	GCG	coding: polyalanine	Autosomal dominant	Synpolydactyly	Normal ≤ 15, Pathogenic ≥ 22	NA	(21,333,0.143) (GCG)7 (26,195,0.115) (GCG)8 (26,195,0.038) (GCG)6(CGTCAGGC)1 (38,1,0.184) (GCG)12 (38,1,0.026) (GCG)6(CGTCAGGCCAGTG)1(GCG)2(C)1 (22,1,0.091) (GCG)7 (22,1,0.000) (GCG)4(CGTCAGGC)1	chr2 176093058 176093103
HTT	CAG	coding: polyglutamine	Autosomal dominant	Huntington's disease	Normal ≤ 26, Intermediate 27 - 35, Pathogenic ≥ 36	CAA	(171,125,0.099) (CAG)20(CCG)10(CCGCAG)8(CCG)8 Note: (CAG)20(CCG)10 partially matches substring (CAG)17 CAA CAG CCG CCA (CCG)7 (CCT)2 in the read. : (179,80,0.089) (CAG)19(CCG)14(CCGCAG)8(CCG)8 (222,1,0.077) (CAG)33(CCG)14(CCGCAG)8(CCG)9 (213,1,0.080) (CAG)30(CCG)14(CCGCAG)8(CCG)8	chr4 3074876 3074933
JPH3	CTG	coding: polyglutamine	Autosomal dominant	Huntington disease-like 2	Normal ≤ 27, Pathogenic ≥ 41	NA	(47,270,0.043) (CTG)15 (51,115,0.078) (CTG)17 (53,70,0.038) (CTG)17 (44,23,0.045) (CTG)14	chr16 87604287 87604329
LRP12	CGC	5'-UTR	Autosomal dominant	Oculopharyngodistal myopathy 1	Normal ≤ 45, Pathogenic ≥ 93	ACG, CAA	(96,136,0.083) (AG)9(AGG)10(ACGCCG)3(CGC)8 (93,63,0.118) (AG)9(AGG)10(ACG)3(CGC)11 (128,53,0.188) (AG)7(AGG)13(CGC)24 : (215,1,0.126) (AGG)19(CGC)52 (215,1,0.000) (AGCAGATGG)1 (AG)4 (AGG)2 (AG)1 (GGA)3 (AG)2 (AGG)2 (AGCTGGAGGTAG)1 (ACG)4 (CGC)39 (AGCCAC)1 (CGC)2 (CTCCCTGCG)1(CT)2(CCGC)1	chr8 104588972 104588999
MARCHF6	ATTTT	intron	Autosomal dominant	Familial adult myoclonic epilepsy 3	Pathogenic ≥ 668	TTTTTA	(75,232,0.013) (ATTTT)15 (80,69,0.013) (ATTTT)16 (70,66,0.014) (ATTTT)14 : (95,3,0.011) (ATTTT)19 (100,1,0.010) (ATTTT)20	chr5 10356347 10356407
NIPA1	GCG	coding: polyalanine	Autosomal dominant	Amyotrophic lateral sclerosis	Normal ≤ 10, Pathogenic ≥ 11	NA	(32,172,0.031) (GCG)10 (32,172,0.000) (GCGGCAG)1(CGG)8(C)1 (40,131,0.100) (GCG)13 (40,131,0.000) (GCGGCAG)1(GCG)8(CCGGGGAGG)1 (29,98,0.034) (GCG)9 (29,98,0.000) (GCGGCAG)1(GCG)7(C)1 : (43,4,0.070) (GCG)14 (43,4,0.000) (GCGGCAG)1(GCG)10(CCGGGG)1 (45,1,0.111) (GCG)15 (45,1,0.000) (GCGGCAG)1(GCG)8(CCGGGGAGGGGGCG)1	chr15 22786677 22786701
NOP56	GGCCTG	intron	Autosomal dominant	Spinocerebellar ataxia 36	Normal ≤ 14, Pathogenic ≥ 650	CCCGGG	(14,239,0.143) (CG)7 (17,1,0.000) (CG)3(GCGAC)2	chr20 2652733 2652757
NOTCH2NLC	GGC	coding: polyglycine	Autosomal dominant	Neuronal intranuclear inclusion disease, Hereditary essential tremor type 6	Normal ≤ 39, Pathogenic ≥ 90	GGA, GGG	(61,106,0.033) (GGC)20 (61,106,0.000) (GGC)16(AGG)2(CGGCG)1 (46,100,0.000) (GGC)11(AGG)3 (46,100,0.000) (GGC)11(AGG)3(CG)1 (67,46,0.030) (GGC)22 (67,46,0.000) (GGC)18(AGG)2(CGGCG)1 (70,35,0.029) (GGC)23 (70,35,0.000) (GGC)19(AGG)2(CGGCG)1	chr1 149390802 149390829
NUTM2B-AS1	GGC	non-coding RNA	Autosomal dominant	Oculopharyngeal myopathy with leukoencephalopathy 1	Normal ≤ 16, Pathogenic ≥ 700	NA	(99,242,0.141) (CGGGA)7 (AGG)7 (GGC)13 (99,242,0.000) (GGC)2 (CCGGA)1 (CG)2 (CTGCGCGG)1 (ACGGG)2 (CGA)1 (AGG)2 (CCGGCAGGCGG)1 (AGG)3 (CGGCG)1 (GGC)10 (108,61,0.130) (CGGGA)7 (GGA)6 (GGC)16 (108,61,0.000) (GGC)2 (CCGGA)1 (CG)2 (CTGCGCGG)1 (ACGGG)2 (CGA)1 (AGG)2 (CCGGCAGGCGG)1 (AGG)3 (CGGCG)1 (GGC)13 (99,55,0.091) (GGCG)3 (CGGGA)4 (GGA)8 (GGC)11 (99,55,0.000) (GG)1 (CGGG)2 (ACGCGCTGCGCGG)1 (ACGGG)2…	chr10 79826377 79826403
PABPN1	GCG	coding: polyalanine	Autosomal dominant	Oculopharyngeal muscular dystrophy	Normal ≤ 6, Pathogenic ≥ 7	NA	(81,364,0.148) (CCGGG)2 (GCG)11 (CCGGG)6 (81,364,0.012) (GCGGCGATGGCGGCGGG)1 (GCG)4 (C)1 (AGC)2 (AG)1 (GCG)2 (CTGCGGGCGGTCGGGGCT)1 (CCGGG)2 (GCG)2 (81,35,0.173) (GCG)12 (CCGGG)9 (81,35,0.000) (GCGGCGATGG)1 (GCG)6 (C)1 (AGC)2 (CGGGGGGCTGCGGGCGGTCGGGGCT)1 (CCGGG)2 (GCG)2 (81,10,0.173) (GCG)20 (CCGGG)3 (81,10,0.012) (GCGGCG)1 (AG)2 (CGG)6 (C)1 (AGC)2 (AG)1 (CGG)2 (CTGCGGGCGGTCGGGGGCT)1 (CCGGG)2 (CGG…	chr14 23321472 23321490
PHOX2B	GCN	coding: polyalanine	Autosomal dominant	Central hypoventilation syndrome	Normal ≤ 20, Pathogenic ≥ 24	NA	(72,313,0.125) (GCC)18(CTG)5 (72,313,0.028) (GCC)2 (CTG)1 (CCG)2 (CTGCCGCTG)1 (CCG)4 (CTG)1 (CCG)5 (CTG)3 (CGCCGCC)1 (79,44,0.139) (GCC)18 (CTG)4 (GCC)3 (79,44,0.038) (GCC)2 (CTG)1 (CCG)2 (CTG)1 (CCG)6 (CTG)1 (CCG)5 (CTG)3 (CGCCGCCCTTGCCG)1	chr4 41745971 41746031
PPP2R2B	GCT	coding: polyserine	Autosomal dominant	Spinocerebellar ataxia 12	Normal ≤ 31, Pathogenic ≥ 51	NA	(46,118,0.065) (GC)4(GCT)12 (54,87,0.019) (GC)4(GCT)15 (63,73,0.016) (GC)4(GCT)18 : (89,3,0.034) (GC)4(GCT)22(GGC)4	chr5 146878728 146878758
PRDM12	GCC	coding: polyalanine	Autosomal recessive	Hereditary sensory and autonomic neuropathy type VIII	Normal ≤ 14, Pathogenic ≥ 18	NA	(121,186,0.198) (CG)41(GCC)13 (121,186,0.025) (GC)3 (CA)2 (CGGCCGCCT)1 (CA)2 (CG)5 (CA)3 (CGCC)1 (CG)3 (CCCGCCCCG)1 (CG)6 (CC)1 (CG)4 (GCC)12 (C)1 (124,30,0.194) (CG)41(GCC)14 (124,30,0.016) (G)1 (CG)3 (CA)2 (GCC)3 (CA)2 (CG)2 (GCC)2 (CA)3 (TCGCCCGCGCTGC)1 (GCC)4 (CGCACGCGCCCGCG)1 (GCC)14	chr9 130681606 130681639
PRNP	CCTCATGGTGGTGGCTGGGGGCAG	coding: other	Autosomal dominant	Creutzfeldt-Jakob disease	Normal ≤ 4, Pathogenic ≥ 5	GGTGGTGGCTGGGGGCAGCCCCAT	NA	chr20 4699397 4699493
RAPGEF2	TTTTA	intron	Autosomal dominant	Familial adult myoclonic epilepsy 7	Pathogenic ≥ 60	TATTA, TTTTTA	(91,194,0.022) (TTTTA)18 (87,54,0.011) (TTTTA)17 (97,52,0.010) (TTTTA)19 : (112,8,0.009) (TTTTA)22 (107,4,0.000) (TTTTA)21	chr4 159342526 159342616
RFC1	AAAAG	intron	Autosomal recessive	Cerebellar ataxia, neuropathy, and vestibular areflexia syndrome	Pathogenic ≥ 400 AAGGG repeats are pathogenic, but ACAGG repeats are not.	AAAGG, AAGGG, ACGGG, AAGAG	(54,210,0.000) (AAAAG)10 (59,100,0.000) (AAAAG)11 : (477,1,0.025) (AAAGGG)73(AAAGG)6 (457,1,0.020) (AAAGG)4(AAAGGG)64(AAAGG)8 : (2933,1,0.004) (ACAGG)586 (2892,1,0.006) (ACAGG)578 (2237,1,0.011) (ACAGG)447	chr4 39348424 39348485
RUNX2	GCN	coding: polyalanine	Autosomal dominant	Cleidocranial dysplasia	Normal ≤ 17, Pathogenic ≥ 27	NA	(128,282,0.086) (GCA)24(CGG)18 (119,121,0.059) (GCA)24(CGG)15 (123,47,0.073) (GCA)24(CGG)16 (139,25,0.115) (GCA)24(CGG)21	chr6 45422750 45422801
SAMD12	TAAAA	intron	Autosomal dominant	Familial adult myoclonic epilepsy 1	Pathogenic ≥ 100 TTTCA repeats are pathogenic, but TAAAA repeats are not.	TTA, TTATA, TTTTTA	(120,71,0.083) (TAAAA)24 (126,60,0.071) (TAAAA)25 (111,58,0.081) (TAAAA)22 : (4072,1,0.002) (TAAAA)814 (3992,1,0.005) (TAAAA)798 (486,1,0.014) (TAAAA)97 (285,1,0.035) (TAAAA)57	chr8 118366815 118366913
SOX3	NGC	coding: polyalanine	X-linked recessive	X-linked mental retardation with isolated growth hormone, X-linked panhypopituitarism	Normal ≤ 15, Pathogenic ≥ 26	NA	(65,394,0.123) (GGC)16(GAG)5 (65,394,0.046) (GGC)5(CCG)1(GGC)6(CCGCGGCACCGGGAGGC)1(AGG)2(CCGC)1 (64,17,0.094) (GGC)16(GAG)5 (64,17,0.047) (GGC)5(CCG)1(GGC)6(CCGCGGCACCGGAGGC)1(AGG)2(CCGC)1 (64,15,0.109) (GGC)12(CG)5(GAG)5 (64,15,0.031) (GGCGGCAGCGGCTGCGGCCGCGGCAG)1(CGG)4(CG)6(AGGC)1(AGG)2(CG)2 (66,8,0.152) (GGC)17(GAG)5 (66,8,0.030) (GGCGGCAGCGGCTGCGGCCGCGGCAG)1(CGG)3(CG)3(CGG)1(CG)3(AGGC)1(AGG)2…	chrX 140504316 140504361
STARD7	AAAAT	intron	Autosomal dominant	Familial adult myoclonic epilepsy 2	Pathogenic ≥ 274	AACAT, AAACT, AAAAC	(63,128,0.000) (AAAAT)12 (68,85,0.000) (AAAAT)13 (58,65,0.000) (AAAAT)11 : (106,15,0.028) (AAACT)21 (101,10,0.030) (AAACT)20	chr2 96197066 96197121
TBP	GCA	coding: polyglutamine	Autosomal dominant	Spinocerebellar ataxia 17	Normal ≤ 42, Pathogenic ≥ 43	CAA	(146,190,0.130) (GCA)48 (146,190,0.041) (AGCAACAA)1(GCA)4(AAC)3(GCA)9(AACAGCAAC)1(GCA)16(AAC)1(GCA)9 (149,111,0.128) (GCA)49 (149,111,0.040) (AGCAACAA)1(GCA)4(AAC)3(GCA)9(AACAGCAAC)1(GCA)17(AAC)1(GCA)9 (143,52,0.133) (GCA)47 (143,52,0.042) (AGCAACAA)1(GCA)4(AAC)3(GCA)9(AACAGCAAC)1(GCA)15(AAC)1(GCA)9 : (174,1,0.121) (GCA)58 (174,1,0.046) (AGCAACAA)1(GCA)4(AAC)3(GCA)6(AACAGCAAC)1(GCA)28(AAC)1(GCA)9…	chr6 170561907 170562015
TBX1	GCN	coding: polyalanine	Autosomal dominant	Tetralogy of Fallot	Normal ≤ 15, Pathogenic ≥ 25	NA	NA	chr22 19766762 19766807
TCF4	CAG	intron	Autosomal dominant	Fuchs endothelial corneal dystrophy-3	Normal ≤ 31, Pathogenic ≥ 50	NA	(77,158,0.026) (AGG)13(CAG)12 (94,76,0.032) (AGG)13(CAG)18 (113,74,0.018) (AGG)13(CAG)24 : (194,1,0.015) (AGG)12(CAG)52 (194,1,0.005) (AGG)6 (CAG)1 (AGG)6 (CAG)51 (188,1,0.016) (AGG)12(CAG)50 (188,1,0.005) (AGG)6 (CAG)1 (AGG)6 (CAG)49 (176,1,0.017) (AGG)11 (CAG)47 (176,1,0.006) (AGG)6 (CAG)1 (AGG)5 (CAG)46	chr18 55586155 55586227
TNRC6A	TTTTA	intron	Autosomal dominant	Familial adult myoclonic epilepsy 6	Pathogenic ≥ 1100	TTTTTA	(86,63,0.012) (TTTTA)14(TTTA)4 (66,53,0.015) (TTTTA)10(TTTA)4 (96,53,0.010) (TTTTA)16(TTTA)4 : (1450,1,0.009) (TTTTA)170(TTGTA)115(TTTTA)4 (141,1,0.028) (TTTTA)28 (126,1,0.032) (TTTTA)25	chr16 24613439 24613529
VWA1	GGCGCGGAGC	coding: other	Autosomal recessive	Hereditary motor neuropathy	Normal ≤ 2, Pathogenic ≥ 3	GGCGCGGAGC	(34,315,0.118) (GGC)5(GTG)3(GT)5	chr1 1435798 1435818
XYLT1	GCC	5'-UTR	Autosomal recessive	Desbuquois dysplasia-2	Normal ≤ 20, Pathogenic ≥ 110	NA	NA	chr16 17470907 17470922
YEATS2	TTTTA	intron	Autosomal dominant	Familial adult myoclonic epilepsy 4	Pathogenic ≥ 1000	NA	(50,216,0.040) (TTTTA)10 (206,36,0.068) (TTTTA)20(TTATG)21 (211,25,0.066) (TTTTA)21(TTATG)21 (206,21,0.068) (TTTTA)19(TTATG)22 (202,17,0.074) (TTTTA)19(TTATG)21	chr3 183712187 183712222
ZIC2	GCN	coding: polyalanine	Autosomal dominant	Holoprosencephaly 5	Normal ≤ 15, Pathogenic ≥ 25	NA	(163,333,0.209) (GCG)54 (163,333,0.061) (GCG)13 (CG)2 (GT)2 (CG)2 (GTG)1 (CG)2 (GCG)3 (CTCGGG)1 (GCG)3 (CGCGGG)1 (GCG)2 (CT)1 (GCG)14 (G)1 (GCG)6	chr13 99985448 99985493
ZIC3	GCN	coding: polyalanine	X-linked recessive	X-linked VACTERL syndrome	Normal ≤ 10, Pathogenic ≥ 12	NA	(32,452,0.062) (GCC)10 (32,452,0.000) (CG)1(CCG)3(CG)1(CCG)4(CTGCC)1	chrX 137566826 137566856
